# Supplementary material for: Induction of Glucoraphasatin Biosynthesis Genes by MYB29 in Radish (Raphanus sativus L.) Roots
Source: Int J Mol Sci. 2020 Aug 10;21(16):5721. doi: 10.3390/ijms21165721 (PMC7461053; doi:10.3390/ijms21165721)
Supplement: Supplementary file 1 [file ijms-21-05721-s001.zip]

Archive with 2 entries (2 files):
- Supplementary Figure.pdf
- Supplementary Tables.xlsx
