# Supplementary material for: Induction of Glucoraphasatin Biosynthesis Genes by MYB29 in Radish (Raphanus sativus L.) Roots
Source: Int J Mol Sci. 2020 Aug 10;21(16):5721. doi: 10.3390/ijms21165721 (PMC7461053; doi:10.3390/ijms21165721)
Supplement: Supplementary file 1 [file ijms-21-05721-s001.zip › Supplementary Tables.xlsx]

## Sheet: Table S1
Table S1. Oligo sequences of GRH biosynthetic genes used for qRT-PCR.
Sets	Gene names	Oligo sequence (5` → 3`)	Gene ID
1	RsBCAT4	Forward GCCTGGAATCACACGAAAAT	RSG13682
		Reverse AAACTTCTTCCGCATCGAGA
2	RsMAM1	Forward ATCGCCAGAAGATGTTGGAG	RSG13852
		Reverse CCATCTCTTTCAGCCGATCT
3	RsIPMI_LSU1	Forward ATGCTCGCTTGAATGAACCT	RSG39553
		Reverse GGCGAAGCCAAGTAAATCTG
4	RsIPMI_SSU1	Forward TGAACACGCTCCTGTCTGTC	RSG05959
		Reverse TCTGATTCGAGGGGAAACAC
5	RsIPMDH1	Forward AAGGCTGCAAAGAGGATTGA	RSG14423
		Reverse ACCTCCTCACCCATCTCCTT
6	RsBCAT3	Forward AGAAGCGGACGAGGTTTTCT	RSG45676
		Reverse GAACGGTGTAGAGTTTCTCCG
7	RsBAT5	Forward CGTTTGGTGCAACCATTTTA	RSG43366
		Reverse TACATCAGGTGCCTTGCTGA
8	RsCYP79F1	Forward GATTCACCCGAGTGCTCATT	RSG07720
		Reverse CTATTCCAGGACGGGCTACA
9	RsCYP83A1	Forward TGCGAACCTTCTCCTCAAGT	RSG12342
		Reverse CCGACTTGTGCATAGCAAGA
10	RsSUR1	Forward CTGGAGCTGTCATTGTTGGA	RSG38701
		Reverse CAGTTCTTCAACCCCAGAGC
11	RsUGT74B1	Forward TGAGGTGGTGAGGTGTTTGA	RSG35660
		Reverse TTCACTCATCGCCTTCACAG
12	RsUGT74C1	Forward CCCACGAATGCCAAGTTTAT	RSG13253
		Reverse AAATGCATCCAGCAATCTCC
13	RsSOT17	Forward GGATCATGTGCTGGGCTACT	RSG03557
		Reverse CCGTACCCCATAAACTCAGC
14	RsSOT18	Forward CCACGAGAATCCGGATAAGA	RSG07388
		Reverse CGTGAACCCATACCCCATAA
15	RsGRS1	Forward GTCCCTGGATGTTTTGTCGT	RSG02297
		Reverse AAACCCTCGGTACAGAAGCA
16	RsMYB28	Forward CATGGAAGGTAGCTTGAGTGC	RSG53581
		Reverse GGGATCGAACTCGACGATAG
17	RsMYB29	Forward CCGAGGAAGCTGATGACATT	RSG00789
		Reverse ATCGGTTAGGTTTCGCATCA
18	RsActin	Forward ACTCTTCCAGCCATCGCTTA	RSG19998
		Reverse CACCACTGAGCACGATGTTT

## Sheet: Table S2
Table S2. Information of 59 radish accessions and GSLs content (µmol g-1 dry wt.)
ND, not detected
Accessions		Origin	Species	Glucoraphanin (GRA)		Glucoraphenin (GRE)		Gluconapin (GNA)		Glucobrassicanapin (GBN)		Glucoerucin (GER)		Glucoraphasatin (GRH)		Neoglucobrassicin (NGBS)		Glucobrassicin (GBS)		4-hydroxyglucobrassicin (4HGBS)		4-Methoxyglucobrassicin (4MOGBS)		Unknown		Unknown		Total GSLs		Average of GRH		Average of total GSLs
IT102547-1	3	USA	Raphanus raphanistrum	0.228585	0.0401838	0.249212	0.0350749	ND		0.331703	0.0867754	0.275053	0.201934	93.4283	13.3732	ND		1.30089	0.417962	0.589126	0.15419	ND		0.935534	0.152611	ND		97.3384	14.4619	79.7279	19.3754	83.7899	19.1605
	6			0.205006	0.0299381	0.195229	0.013124	ND		0.446298	0.0683234	0.279352	0.242422	66.0274	3.53035	0.380638	0.0060891	1.09546	0.204134	0.461582	0.0535138	0.168329	0.00948493	0.982051	0.133089	ND		70.2414	4.29047
IT110843-2	4	South Korea	Raphanus sativus var. sativus	0.223579	0.0236095	0.318646	0.0360761	ND		0.182844	0.0244973	ND		48.2655	4.19987	0.135507	0.00137648	0.192937	0.0313283	0.467022	0.0180983	ND		0.549315	0.0352826	ND		50.3354	4.37014	41.3457	9.78607	43.0772	10.2646
	6			0.105664	0.0916098	0.169247	0.0392417	ND		0.155503	0.0398105	ND		34.4259	7.57619	0.135321	0.000613433	0.124049	0.043093	0.328006	0.0620771	ND		0.375266	0.0731383	ND		35.819	7.92577
IT110843-3	1	South Korea	Raphanus sativus var. sativus	0	0	ND		ND		ND		ND		23.3775	6.74598	0.133669	0.00226901	0.084735	0.0337805	0.326656	0.0866054	ND		0.313364	0.0833452	ND		24.2359	6.95198	34.5168	13.1836	36.219	14.2569
	2			0.279918	0.00835246	0.179387	0.0167292	ND		ND		0.761544	0.518319	49.0722	2.47158	0.280868	0.132835	0.168451	0.0191483	0.638269	0.0199807	ND		0.605497	0.0467421	ND		51.9862	3.23368
	4			0.249552	0.0389439	0.152438	0.0196701	ND		ND		ND		31.1006	5.74751	0.126695	0.00243099	0.0815737	0.0200234	0.390736	0.0863671	ND		0.3333	0.0898251	ND		32.4349	6.00477
IT110843-4	1	South Korea	Raphanus sativus var. sativus	0.220146	0.0464632	0.151226	0.00676682	ND		ND		ND		17.1099	0.738871	0.121227	0.00228851	0.123788	0.0236247	0.305705	0.0295441	ND		0.210292	0.00967591	ND		18.2423	0.857234	16.3159	3.38835	17.4021	3.53372
	4			0.110308	0.0960368	0.15216	0.0247352	ND		0.177128	0.0184676	ND		19.2368	3.02006	0.120419	0.00238175	0.145409	0.0937561	0.277107	0.0333286	ND		0.220709	0.0292821	ND		20.44	3.31805
	7			0	0	ND		ND		0.173048	0.0417234	ND		12.6011	1.13774	0.119881	0.00226282	0.0858347	0.0120144	0.376639	0.0502685	ND		0.167525	0.0198474	ND		13.524	1.26386
IT119228-6	2	Iran	Raphanus sativus var. sativus	0.312247	0.0580684	0.525154	0.1404	ND		0.630106	0.215837	ND		54.2621	5.03038	0.222179	0.12251	0.543373	0.0209505	1.93685	0.169852	0.031698	0.0549026	0.354783	0.0687606	ND		58.8184	5.88166	35.9604	16.2585	40.7228	15.9192
	3			0.288582	0.0192548	0.283928	0.0294465	ND		0.291254	0.0368975	ND		30.4321	1.81867	0.365304	0.0038198	0.354813	0.0633926	1.50627	0.0699396	0.144441	0.00487456	0.806918	0.0698753	ND		34.4736	2.11617
	7			0.650303	0.148342	0.393808	0.120257	ND		0.26712	0.0271887	ND		23.1869	5.9563	0.169967	0.00859241	0.175835	0.00383223	3.1356	0.914595	ND		0.896863	0.0759658	ND		28.8764	7.25507
IT119235-7	1	Iran	Raphanus sativus var. sativus	0.400926	0.0121487	0.200308	0.00447209	ND		0.218116	0.0251822	ND		38.1448	7.64466	0.169308	0.00581852	0.146127	0.0219014	1.14425	0.216618	ND		0.456004	0.0714297	ND		40.8798	8.00223	31.8244	6.05599	34.5233	5.87949
	3			ND		ND		ND		0.249147	0.0414933	ND		31.2554	3.27343	0.173772	0.00213731	0.050654	0.00343677	0.749597	0.0641504	ND		0.931615	0.0926584	ND		33.4102	3.47731
	7			0.496823	0.0469813	0.286966	0.0338448	ND		0.273352	0.066823	ND		26.073	4.72697	0.272246	0.174875	0.145025	0.074902	1.51986	0.2213	ND		0.212735	0.0310626	ND		29.28	5.37675
IT119238-8	2	Iran	Raphanus sativus var. sativus	ND		0.200689	0.0134669	ND		0.461695	0.0730325	ND		36.9199	5.1295	0.171918	0.0122215	0.276127	0.113271	0.214285	0.0417874	0.0669711	0.00346667	0.243123	0.04765	ND		38.5547	5.4344	47.9159	11.0087	50.0949	11.6687
	4			0.50487	0.390448	0.749357	0.102909	ND		0.27934	0.0190847	ND		58.9372	5.66175	0.169849	0.00387845	0.103934	0.141564	0.622694	0.0766629	0.0795182	0.0135255	0.441266	0.0444766	ND		61.888	6.4543
	6			ND		0.216126	0.0117736	ND		0.645238	0.110553	ND		47.8906	6.54656	0.197787	0.00206217	0.228208	0.0529487	0.243714	0.0269495	0.0584656	0.000943199	0.361726	0.0721755	ND		49.8419	6.82396
IT119252-9	2	India	Raphanus sativus var. sativus	0.521371	0.0236157	0.809395	0.161475	ND		0.271439	0.0314444	ND		36.8282	6.31818	0.29417	0.199596	0.304694	0.129066	0.881197	0.0478532	0.0477097	0.0826356	0.704285	0.229933	ND		40.6625	7.2238	49.149	18.7401	52.297	18.6091
	3			ND		0.411643	0.0492401	ND		0.499693	0.0405177	ND		39.9036	4.60209	0.180973	0.00346577	0.29572	0.0945714	0.541274	0.0288998	0	0	0.636062	0.213288	ND		42.4689	5.03208
	5			0.0489261	0.0847424	0.466613	0.0149685	ND		0.621569	0.017626	ND		70.7153	4.14966	0.126373	0.109469	0.486713	0.03438	0.385102	0.0361684	0.078511	0.135985	0.830523	0.0545394	ND		73.7596	4.63754
IT119279-11	2	Syria	Raphanus sativus var. sativus	ND		ND		ND		0.212495	0.0322434	ND		23.6562	3.98806	0.159605	0.00571122	0.279247	0.193945	0.198252	0.0372475	ND		0.253362	0.0179984	ND		24.7591	4.2752	23.5436	0.15921	24.7364	0.0321283
	6			ND		ND		ND		0.506412	0.480215	0.0834695	0.144573	23.431	3.4219	0.151417	0.00639882	0.0891422	0.0209536	0.183844	0.13266	ND		0.268397	0.0202691	ND		24.7137	4.22697
IT119281-12	3	Syria	Raphanus sativus var. sativus	ND		ND		ND		0	0	0.629046	0.172714	73.0185	14.1239	0.333538	0.159911	0.111252	0.0861207	0.364924	0.0446845	0.0663312	0.114889	0.564111	0.233391	ND		75.0877	14.9356	75.1921	20.3104	79.1696	23.4143
	5			0.0605914	0.104947	ND		ND		0.036035	0.0624145	0.420382	0.371187	56.0559	5.72332	0.391864	0.00255049	0.0357796	0.00993457	0.534432	0.0409704	0.0902467	0.0781993	0.43946	0.0639144	ND		58.0647	6.45744
	6			1.28803	0.0393063	0.729231	0.127894	0.0713875	0.123647	0.392515	0.0328582	1.02357	0.54548	96.5019	6.58295	0.170681	0.00183912	0.379943	0.260435	2.62803	0.186198	ND		1.17124	0.136954	ND		104.357	8.03756
IT119281-13	4	Syria	Raphanus sativus var. sativus	0.375323	0.0936206	0.318045	0.00837711	ND		0.473943	0.0376239	ND		42.0733	5.27679	0.174797	0.0060581	0.141257	0.00787041	0.827983	0.0338814	0.053388	0.0147982	0.476324	0.0829419	ND		44.9144	5.56197	45.448	11.8142	47.9764	11.9214
	5			0.217571	0.0226861	0.266653	0.0176789	ND		0.40057	0.0203626	ND		58.5824	5.74219	0.182498	0.00140385	0.235177	0.0176814	0.594855	0.274773	ND		0.650437	0.0218219	ND		61.1301	6.1186
	6			0.399081	0.067477	0.298191	0.0182258	ND		0.310735	0.0367858	ND		35.6882	2.3244	0.181894	0.000679237	0.0711683	0.0137993	0.651437	0.0729491	ND		0.283919	0.0266527	ND		37.8847	2.56097
IT119282-14	1	Lebanon	Raphanus sativus var. sativus	ND		0.161283	0.00564056	ND		0.51617	0.0805552	ND		14.4869	2.39479	0.514714	0.00823244	0.143246	0.0341649	0.112694	0.0026676	0.174025	0.00441096	0.245938	0.0488966	ND		16.355	2.57936	18.3061	5.07944	19.8455	5.15864
	5			ND		0.117646	0.102004	0.162999	0.282323	0.560946	0.203659	ND		24.0707	4.14687	0.299723	0.185765	0.12809	0.0395821	0.162255	0.0441805	0.0465357	0.0806022	0.221974	0.0960254	ND		25.7709	5.18101
	6			ND		0.0930267	0.0805642	ND		0.482176	0.0366224	ND		16.3608	1.45129	0.154348	0.00375155	0.0746576	0.00810898	0.0914249	0.00399268	ND		0.154109	0.0138135	ND		17.4106	1.59814
IT119282-15	2	Lebanon	Raphanus sativus var. sativus	0.227658	0.031171	0.23541	0.0128844	ND		1.05129	0.0218619	ND		59.3623	8.85618	0.158829	0.00464596	0.461704	0.128911	0.323811	0.0248503	ND		0.533203	0.0593138	ND		62.3543	9.13982	32.699	23.0917	34.4296	24.1869
	3			ND		0.128858	0.00725911	ND		0.662937	0.0666105	ND		19.5224	2.87808	0.161656	0.00224194	0.187976	0.166099	0.0649703	0.00885792	ND		0.146085	0.0174866	ND		20.8749	3.14664
	6			ND		ND		ND		0.279904	0.243078	ND		19.2122	1.95952	0.243113	0.140821	0.0412052	0.038108	0.101216	0.018125	0.0361894	0.0626818	0.145701	0.0570908	ND		20.0595	2.51942
IT119282-16	2	Lebanon	Raphanus sativus var. sativus	ND		ND		ND		0.300653	0.0255278	0.511855	0.0669288	48.3495	5.86972	0.356261	0.166874	0.138646	0.0747634	0.142453	0.0143708	0.0884518	0.0834748	0.402816	0.0293506	ND		50.2907	6.33101	50.3769	18.601	52.4143	18.5941
	4			0.210246	0.199044	0.195125	0.0570408	ND		0.25121	0.0693715	0.395191	0.38566	69.9084	19.3374	0.158257	0.00120475	0.0497466	0.0431763	0.190498	0.138745	ND		0.620368	0.229882	ND		71.9791	20.4615
	5			ND		0.0657985	0.113966	0.0717835	0.124333	0.12825	0.115947	0.828042	0.206215	32.8726	8.15545	0.330626	0.152621	0.0382311	0.0662181	0.142057	0.0972955	0.0976122	0.0919244	0.39821	0.161526	ND		34.9732	9.2855
IT119294-20	2	Russia	Raphanus sativus var. sativus	ND		ND		ND		0.124119	0.0121805	6.76675	1.1245	26.9256	0.937839	0.269047	0.124049	0.281011	0.0412389	0.120365	0.0120837	0.198301	0.189288	0.386658	0.0896523	20.3685	2.54202	35.0719	5.07286	24.57	2.3561	33.7282	1.70826
	3			ND		ND		ND		0.154402	0.0188061	7.96845	0.813571	24.571	0.734627	0.283807	0.141769	0.335911	0.0687271	0.2028	0.0122999	0.284903	0.0977591	0.505792	0.339033	23.2778	1.85965	34.3071	4.08624
	7			ND		ND		ND		0.0959777	0.00205395	8.83034	0.502142	22.2134	0.696014	0.211102	0.110869	0.123109	0.0223911	0.0838561	0.00459745	ND		0.247938	0.0764175	26.3128	1.13037	31.8058	2.54485
IT119304-23	2	Russia	Raphanus sativus var. sativus	ND		ND	ND	ND		0.204499	0.0335245	ND		10.46	0.589602	0.148105	0.00182325	0	0	0.0310729	0.000752817	ND		0.053175	0.0461224	ND		10.8969	0.671825	20.8822	9.09466	21.9231	9.62444
	3			0.11982	0.207534	0.0852092	0.147587	ND		0.303888	0.131012	ND		24.9769	36.4259	0.14861	0.00156903	0.175023	0.27299	0.271368	0.470024	ND		0.152568	0.264256	ND		26.2334	37.9209
	7			0.105615	0.182931	0.104231	0.103566	0.0945077	0.163692	0.325329	0.167427	ND		27.2097	34.5749	0.154654	0.00496578	0.219101	0.322052	0.247847	0.39188	0.0224242	0.0194205	0.155608	0.269521	ND		28.6391	36.2003
IT119318-25	3	Pakistan	Raphanus sativus var. sativus	ND		ND		ND		0.293094	0.0592872	0.745069	0.651007	20.8297	1.1927	0.226722	0.124927	0.0992463	0.0217869	0.113557	0.0103935	0.0467093	0.0509458	0.186233	0.00614319	ND		22.5404	2.11719	25.9316	7.89087	27.3329	8.09572
	4			ND		ND		ND		0.176136	0.152549	ND		21.9446	2.01121	0.19292	0.0901285	0.0985306	0.011714	0.157379	0.0359013	ND		0.208839	0.0309474	ND		22.7784	2.33245
	6			0.0418114	0.0724195	0.0403689	0.069921	ND		0.299309	0.0948762	ND		35.0204	4.64909	0.218733	0.125471	0.451669	0.115959	0.238599	0.0254778	0.0378083	0.0654859	0.331353	0.0958531	ND		36.6801	5.31456
IT119319-26	2	Yugoslavia	Raphanus sativus var. sativus	0.0384303	0.0665633	ND		ND		0.314711	0.0422982	0.257745	0.247644	46.5875	3.41852	0.174863	0.0745532	0.337742	0.0722532	0.211035	0.0070039	0.00900334	0.0155942	0.363612	0.110446	ND		48.2946	4.05488	41.9789	4.62592	43.768	4.48294
	6			0.357607	0.0819873	0.0405456	0.070227	ND		0.135757	0.00562693	0.188056	0.179661	37.3358	4.64672	0.132621	0.00430513	0.156484	0.0507335	0.618238	0.118461	ND		0.364901	0.0644883	0.214166	0.0507897	39.33	5.273
	7			0.215313	0.022833	ND		ND		0.171124	0.00734573	0.26471	0.285162	42.0133	2.36983	0.128986	0.00210309	0.197847	0.0347518	0.327297	0.0184433	ND		0.360837	0.0426546	0.139368	0.120763	43.6794	2.90388
IT119319-27	3	Yugoslavia	Raphanus sativus var. sativus	ND		ND		ND		0.239104	0.0446182	ND		28.5241	3.11635	0.355022	0.00554134	0.389553	0.0998195	0.150599	0.0187779	0.149705	0.00495337	0.342344	0.038631	ND		30.1504	3.32869	27.895	9.82795	29.2907	10.0225
	4			ND		ND		ND		0.326893	0.0266582	ND		37.3933	4.42676	0.141538	0.00104319	0.352163	0.0327351	0.160615	0.0320577	ND		0.481123	0.0536808	ND		38.8556	4.57293
	5			ND		ND		ND		0.223004	0.0184728	ND		17.7676	2.11626	0.289058	0.119618	0.230466	0.126662	0.121557	0.00629919	0.0397438	0.0688383	0.194568	0.0761696	ND		18.866	2.53232
IT136490-28	2	Nepal	Raphanus sativus var. sativus	0.327556	0.00250847	0.109513	0.0951013	ND		0.399269	0.0573465	ND		40.3427	2.78393	0.142751	0.00174098	ND		0.609282	0.0199854	ND		0.442874	0.0245859	ND		42.3739	2.9852	36.6149	7.33658	38.4735	7.08193
	3			0.344159	0.0586628	0.207272	0.0214424	ND		0.514913	0.064946	ND		28.1629	1.99869	0.215794	0.0617161	0.0165356	0.0286406	0.545222	0.0395313	ND		0.292091	0.0442606	ND		30.2989	2.31789
	4			0.111532	0.100219	0.133437	0.0209163	ND		0.377398	0.0439822	ND		41.3391	7.49248	0.148271	0.00541381	ND		0.267871	0.0429467	ND		0.370182	0.0463695	ND		42.7478	7.75233
IT138209-30	3	Unknown	Raphanus sativus var. sativus	0.0505209	0.0875048	ND		ND		0.172208	0.0275665	ND		63.6262	4.661	0.136496	0.00607258	ND		0.211397	0.0414553	ND		0.669579	0.0191519	ND		64.8664	4.84275	74.5481	32.5017	78.0169	35.4657
	4			0.0370029	0.0640909	ND		0.197681	0.0264311	0.323391	0.0953411	ND		48.9141	4.57724	0.223374	0.0859923	ND		0.302875	0.284686	ND		1.00617	0.722162	ND		51.0046	5.85595
	5			0.219531	0.00410639	0.252971	0.044334	0.232579	0.02632	0.597768	0.039346	ND		111.104	7.81111	0.244985	0.212165	0.522739	0.0498856	3.18643	0.363693	ND		1.81858	0.365545	ND		118.18	8.91651
IT250748-37	1	Turkey	Raphanus sativus var. sativus	0.514482	0.0694234	0.224876	0.0216898	0.349158	0.0313279	0.443032	0.116013	1.91355	1.66526	57.3429	8.1763	0.367367	0.00351677	0.54871	0.0983686	2.15819	0.137981	0.133604	0.0493222	1.56253	0.0472644	8.37661	0.841985	65.5584	11.2585	44.0533	12.6933	49.1701	15.8603
	2			0.263836	0.228614	0.194062	0.0174531	0.235517	0.0359642	0.44445	0.0769018	1.44042	0.152351	42.7621	6.9033	0.36106	0.00122837	0.44283	0.0446342	1.2359	0.377772	0.125697	0.0194957	0.549303	0.103877	3.74287	1.27642	48.0552	9.23801
	5			ND		0.0484663	0.0839462	0	0	0.166231	0.0192038	0.860926	0.180967	32.055	0.974001	0.235314	0.119656	ND		0.266162	0.0312181	ND		0.264541	0.0670748	1.58073	1.47547	33.8966	2.95154
IT250769-39	2	China	Raphanus sativus var. sativus	ND		ND		0.0555077	0.0961421	0.208546	0.0334027	4.39912	0.699184	65.6317	25.0703	0.292645	0.0267711	ND		0.27349	0.0491358	ND		0.50633	0.225256	ND		71.3673	26.2002	51.9756	41.1649	56.5165	43.4371
	3			ND		ND		0.166772	0.015007	0.29967	0.0335954	4.19092	1.38727	84.5771	2.49914	0.320429	0.00552229	ND		0.32382	0.0175451	ND		0.701729	0.049893	ND		90.5804	4.00797
	6			0.123591	0.107361	0.141474	0.00353993	0.229324	0.0199521	0.531	0.0647376	ND		5.71811	0.599672	0.297666	0.0012663	0.0380523	0.0340327	0.522347	0.0668101	ND		ND	ND	ND		7.60157	0.897372
IT250770-40	2	Thailand	Raphanus sativus var. sativus	0.109855	0.0951758	0.164935	0.017823	0.362225	0.0583098	0.664932	0.128528	ND		4.98628	1.38222	0.176378	0.0514459	ND		0.457781	0.0290647	ND		ND	ND	ND		6.92239	1.76256	8.55212	3.4538	10.7647	4.46426
	5			0.571585	0.0541644	0.240687	0.0274533	0.226486	0.0296221	0.474667	0.0636492	ND		11.8818	0.780651	0.212313	0.0208834	0.102572	0.00851633	1.73046	0.061453	ND		0.221408	0.0198183	ND		15.6619	1.06621
	6			ND		0.0425619	0.0737193	0.159989	0.143626	0.247589	0.241347	ND		8.78833	4.73111	0.173618	0.047102	0.0274394	0.0239533	0.146558	0.0975787	ND		0.123622	0.126832	ND		9.70971	5.48527
IT250780-41	2	India	Raphanus sativus var. sativus	ND		ND		0.264474	0.0179698	0.288412	0.0389226	1.22746	0.300541	7.47877	1.33813	0.305419	0.0123121	0.105132	0.063326	0.197872	0.0369685	ND		0.277108	0.0720371	3.91735	1.53936	10.1446	3.41957	9.31091	6.76733	13.367	8.18183
	5			ND		ND		ND		0.232361	0.00569383	4.3038	0.0826916	16.8057	1.01425	0.357867	0.0184429	0.25696	0.0574772	0.255149	0.0122016	0.0608781	0.00138887	0.396741	0.117616	15.4193	1.24252	22.6694	2.55229
	6			ND		ND		0.134625	0.118082	0.221118	0.035575	2.5309	1.95736	3.64829	0.474438	0.274677	0.121202	0.136689	0.0710178	0.0672395	0.0245042	0.0204635	0.0354438	0.253044	0.236468	7.59802	5.13338	7.28705	8.20747
IT250793-42	3	Unknown	Raphanus sativus var. niger	0.398558	0.0332367	0.624483	0.0957228	ND		0.358602	0.0587969	ND		55.4626	1.72513	0.302971	0.135077	0.160673	0.139217	1.54701	0.111556	0.060927	0.0527722	0.650847	0.0396999	ND		59.5667	2.39121	81.6076	36.9745	86.749	38.4416
	4			0.635094	0.0822154	0.712767	0.291928	ND		0.520432	0.0705744	ND		107.753	10.5365	0.382867	0.00199234	0.13921	0.241119	2.19793	0.127504	0.0216631	0.0375216	1.5688	0.13519	ND		113.931	11.5246
IT261947-44	3	China	Raphanus sativus var. sativus	0.664593	0.161905	0.556116	0.145838	ND		0.524261	0.193458	ND		102.572	20.6961	0.225882	0.133486	0.229971	0.398321	2.19456	0.763098	0.0358988	0.0323275	1.3315	0.204485	ND		108.335	22.7291	64.8992	33.8902	71.0731	33.8236
	5			0.608941	0.0327985	0.758204	0.17287	ND		0.635644	0.0598089	ND		36.8913	1.90664	0.133675	0.00200015	0.606305	0.0931718	1.80346	0.0896706	0.0465414	0.00367184	0.82362	0.162796	ND		42.3077	2.52343
	6			1.11803	0.135534	0.37182	0.0349227	0.109827	0.0952869	0.507643	0.439721	ND		55.2344	3.9981	0.208178	0.133276	0.475373	0.0243192	3.75806	0.459446	0.0220467	0.0381859	0.771267	0.104085	ND		62.5766	5.46287
IT261997-45	2	Chile	Raphanus sativus var. sativus	0.694782	0.133133	0.235121	0.0353641	ND		0.429739	0.0972499	1.08346	0.199785	44.6164	6.02075	0.283476	0.119223	0.350299	0.154797	2.35158	0.533589	0.0395131	0.0684387	0.554868	0.14234	2.65049	0.42223	50.6393	7.9269	37.447	9.72755	41.6789	11.6638
	4			0.594137	0.150192	0.223407	0.0340909	0.263642	0.0223125	0.604543	0.0587215	0.138451	0.120234	41.3506	4.27731	0.137632	0.0041769	0.259782	0.0346617	1.77234	0.274102	ND		0.562031	0.0164005	ND		45.9066	4.99221
	7			0.217295	0.0251662	0.0447204	0.077458	ND		0.270955	0.042808	0.178856	0.162545	26.374	1.82112	0.147185	0.00474462	0.236182	0.0593206	0.699313	0.137386	ND		0.322304	0.00870124	ND		28.4908	2.33925
IT262007-47	3	China	Raphanus sativus var. sativus	0.063944	0.110754	0.186794	0.0389382	0.265428	0.0173858	0.545753	0.0424858	0.0956433	0.165659	7.73128	0.750283	0.152365	0.00343056	0.0665772	0.0046571	0.468483	0.0107485	ND		0.157851	0.0304124	0.561627	0.529694	9.73412	1.70445	13.4525	9.33493	15.3905	10.0216
	4			0.252036	0.0120041	0.154821	0.0157643	0.215868	0.0274809	0.412357	0.0613363	0.153042	0.136348	24.2246	1.42063	0.227767	0.141237	0.302207	0.124922	0.535322	0.0403717	0.0772388	0.0617377	0.406126	0.106655	0.211845	0.187341	26.9614	2.33583
	6			ND		ND		0.19678	0.00048355	0.170031	0.0155393	0.106292	0.184104	8.4017	1.47899	0.1389	0.00106313	0.106949	0.0382786	0.215162	0.0509312	ND		0.140103	0.0217623	0.204281	0.20859	9.47592	1.99974
IT262017-48	3	China	Raphanus sativus var. sativus	ND		0.185816	0.0176285	0.291537	0.021966	0.832046	0.0258043	0.631985	1.09463	27.7148	0.806462	0.347285	0.167694	0.263378	0.067938	0.624285	0.0315201	0.0995164	0.115305	0.299979	0.064451	ND		31.2907	2.4134	22.7025	11.0124	26.0702	12.4022
	4			ND		0.185973	0.0105466	0.334775	0.024958	0.792609	0.0579498	ND		10.0755	0.827543	0.185524	0.00750535	0.114727	0.00872811	0.183041	0.0160731	0.0391013	0.0341548	ND	ND	ND		11.9113	0.987459
	7			ND		0.228664	0.0498625	0.522619	0.15007	1.57475	0.457381	ND		30.3171	2.74011	0.501672	0.014517	0.679657	0.075055	0.486536	0.10345	0.291071	0.0420751	0.406688	0.0481641	ND		35.0088	3.68068
IT278270-56	6	China	Raphanus sativus var. sativus	ND		ND		0.203767	0.00684759	0.278168	0.00833931	0.509785	0.151574	34.134	4.18756	0.134997	0.0110047	0.35521	0.0805493	0.266938	0.0294532	ND		0.790918	0.074494	0.886352	0.399814	36.6738	4.94964	25.7283	11.8874	28.4452	11.6369
	7			ND		ND		0.210346	0.0212062	0.342769	0.034121	0.277173	0.160981	17.3226	2.0317	0.140997	0.0081274	0.419179	0.0660957	0.448099	0.0350174	ND		1.05546	0.137363	0.59453	0.554024	20.2167	3.04864
IT291148-58	2	Algeria	Raphanus sativus var. sativus	ND		ND		0.620437	0.173397	0.378464	0.0242285	0.165769	0.0500602	5.1042	1.72845	0.134656	0.00207706	0.362059	0.15817	0.494491	0.169485	0.0433382	0.00185576	0.27187	0.134477	0.766835	0.244803	7.57529	2.687	2.17721	2.53786	4.36365	2.78168
	4			ND		ND		0.765533	0.0634184	0.258301	0.0665058	0.302151	0.109722	0.837102	0.115098	0.136288	0.00307812	0.142267	0.0493933	0.138805	0.0110213	0.0245197	0.000646202	0.194565	0.0479335	0.689792	0.395468	2.79953	0.862284
	6			ND		0.0752793	0.130388	0.569732	0.0334733	0.209179	0.0388421	ND		0.590315	0.0498681	0.150171	0.0013525	0.104896	0.00730003	0.607737	0.0277254	ND		0.408811	0.0598403	0.126145	0.118872	2.71612	0.467661
JP27211-62	1	Japan	Raphanus sativus var. longipinnatus L. H. Bailey (Daikon Group)	1.13356	0.0796611	0.299595	0.0298054	ND		0.214669	0.0400457	ND		50.8832	6.80654	0.142265	0.00250015	0.274036	0.22241	1.74538	0.0961552	ND		0.347826	0.301484	0.110788	0.191891	55.0405	7.77049	40.2531	18.7567	43.8208	19.522
	2			0.548027	0.029018	0.155825	0.0209228	0.204277	0.02678	0.196265	0.0329898	ND		18.5959	1.86598	0.140332	0.000121886	0.124385	0.0243701	0.890485	0.030118	ND		0.423339	0.0391466	ND		21.2788	2.06945
	7			0.064877	0.11237	0.360052	0.111057	ND		0.277548	0.0569205	ND		51.2803	6.71761	0.158495	0.00208567	1.0519	0.228172	1.25329	0.157393	0.0307833	0.00282219	0.665774	0.0897271	ND		55.143	7.47816
JP27211-63	2	Japan	Raphanus sativus var. longipinnatus L. H. Bailey (Daikon Group)	0	0	0.352087	0.0647874	ND		0.228746	0.0540174	ND		38.748	0.977131	0.159621	0.00383649	0.314815	0.0436364	1.44812	0.101486	0.0432375	0.000582505	0.422829	0.091193	ND		41.7175	1.33667	40.8346	18.0038	49.7867	12.3287
	4			0.195558	0.169767	0.353908	0.153276	ND		0.33134	0.0422071	0.118327	0.204948	23.9649	19.5007	0.159855	0.00180421	0.197225	0.175171	1.68155	0.768632	0.0521175	0.0244117	16.6096	28.0016	ND		43.6644	49.0425
	6			0.232281	0.20169	0.327109	0.213863	ND		0.247624	0.0175143	ND		59.7907	3.55783	0.158572	0.00236628	0.152737	0.133829	2.50086	0.295207	0.00957673	0.0165874	0.558631	0.138136	0.0889995	0.154152	63.9781	4.73118
JP73397-68	5	Unknown	Raphanus sativus var. longipinnatus L. H. Bailey (Daikon Group)	0.287144	0.0533382	0.139269	0.00737535	ND		0.181353	0.0187763	1.84729	0.180342	22.746	1.49923	0.152501	0.00286082	0.112305	0.194519	0.892161	0.14413	ND		0.488435	0.0394446	0.119996	0.0491234	26.8465	2.18914	23.2611	1.87517	28.3511	2.17823
	6			0.263264	0.0214165	0.151532	0.00953162	ND		0.241952	0.0189544	3.17217	0.840194	21.6973	1.18108	0.152007	0.000977821	0.198297	0.0151001	1.1222	0.0491037	ND		0.359129	0.0243325	10.2194	2.71176	27.3579	4.87245
	7			0.406252	0.0772617	0.1613	0.0343301	0.0626343	0.108486	0.146349	0.126928	3.0771	0.579403	25.34	2.49302	0.150556	0.00209204	0.153031	0.0409058	1.14676	0.104892	ND		0.204924	0.144092	6.38449	5.77574	30.8489	9.48715
RA148-73	3	Afghanistan	Raphanus sativus convar. sativus (Radish group)	1.6393	0.138268	0.531137	0.396135	0.200931	0.0112077	0.824153	0.046129	ND		42.3097	5.38095	0.143281	0.00869169	0.309364	0.0697038	4.6194	0.300426	ND		0.687245	0.112792	ND		51.2645	6.4643	36.1916	7.26625	44.6717	7.07376
	5			1.49401	0.139741	0.893974	0.152134	0.199877	0.00691399	0.530939	0.0322472	ND		38.1049	3.90683	0.148393	0.000903303	0.21372	0.0623136	3.43587	0.0846301	ND		0.529693	0.0128692	ND		45.5514	4.39858
	6			1.93399	0.0758799	1.21853	0.197294	0.222098	0.0256551	0.927702	0.215898	ND		28.1601	2.50538	0.141163	0.00245035	0.217912	0.0420563	3.91078	0.198347	ND		0.466992	0.07171	ND		37.1993	3.33467
RA157-74	5	Portugal	Raphanus sativus convar. sativus (Radish group)	1.25582	0.158171	0.848912	0.16435	0.203406	0.0193348	0.68824	0.0823696	ND		115.429	13.3692	0.130175	0.0501979	0.192551	0.0263825	2.23647	0.302393	0.15023	0.0220417	1.32144	0.193427	ND		122.456	14.3879	138.385	31.1125	144.463	31.3932
	6			0.328706	0.0352842	0.111755	0.0969767	0.205313	0.049834	0.497115	0.121422	ND		125.932	20.3958	0.286303	0.00333136	0.383453	0.0980376	1.27973	0.334736	0.209736	0.0459615	1.28772	0.304649	0.226774	0.392783	130.521	21.8788
	7			0.951982	0.123758	0.49891	0.072891	0.241269	0.0105932	0.933003	0.0763492	ND		173.795	22.9423	0.160491	0.00896294	0.177124	0.110309	1.51566	0.194331	0.223034	0.0286302	1.91579	0.20221	ND		180.413	23.7703
RA165-75	2	Bulgaria	Raphanus sativus convar. sativus (Small radish group)	0.704736	0.402442	0.163315	0.0559984	0.134812	0.0109652	0.314186	0.0511162	ND		26.4932	4.03489	0.214554	0.0705185	0.241674	0.0978124	1.4356	0.299279	0.073012	0.0495593	0.444004	0.188246	ND		30.2191	5.26083	40.388	14.4417	45.2836	15.2907
	4			0.854504	0.179549	0.28716	0.0652012	0.148368	0.018267	0.607177	0.108472	ND		39.3502	4.93725	0.294034	0.0130395	0.164126	0.0570303	2.39574	0.468526	0.077576	0.0272046	0.661915	0.0851885	ND		44.8408	5.95972
	6			0.695737	0.29086	0.207087	0.173942	0.226167	0.0314736	0.6304	0.110616	ND		55.3206	4.37955	0.211063	0.103016	0.229436	0.148749	2.35973	0.371814	0.0580187	0.050571	0.852651	0.213685	ND		60.7909	5.87428
RA166-77	4	Armenia	Raphanus sativus convar. sativus (Small radish group)	0.771314	0.0779164	0.179232	0.00964528	0.164095	0.00912294	0.407443	0.0476996	ND		103.332	6.89434	0.275629	0.00265385	0.966405	0.134716	2.53919	0.220383	0.0952291	0.017053	0.90052	0.0669376	ND		109.631	7.48046	98.4249	36.1682	104.413	38.0564
	5			0.655474	0.189524	0.224799	0.108271	0.136825	0.00594192	0.413534	0.135582	ND		60.0537	3.26751	0.182492	0.0831295	0.209365	0.163282	1.64411	0.258233	0.0217933	0.037747	0.47447	0.082364	ND		64.0166	4.33159
	7			1.4182	0.0331335	0.380832	0.0263976	0.271177	0.0112056	0.759171	0.0462733	ND		131.889	4.79887	0.20961	0.00497798	0.444938	0.0228833	3.1583	0.103794	ND		1.05953	0.0464189	ND		139.591	5.09396
RA199-78	4	Hungary	Raphanus sativus convar. sativus (Radish group)	1.93104	2.61841	0.170944	0.0644809	0.145664	0.0138176	0.315237	0.0382181	ND		40.9208	3.80729	0.270798	0.00342392	0.373676	0.0465589	0.977909	0.126157	0.0379359	0.0042072	0.559521	0.0637483	ND		45.7035	6.78631	50.6384	13.7427	54.8667	12.9587
	5			0.255562	0.0200343	0.0673204	0.0584011	0.162541	0.00709639	0.5806	0.0413915	ND		60.3559	1.96235	0.241514	0.0566028	0.708384	0.0780442	0.901701	0.0671031	0.059457	0.0515364	0.696872	0.0662694	ND		64.0299	2.40883
RA213-79	1	Libya	Raphanus sativus convar. sativus (Radish group)	0.379336	0.0713101	0.11999	0.027856	0.165176	0.0173396	0.325299	0.0816198	ND		45.1536	7.25212	0.216014	0.0935371	0.62449	0.0741593	1.34738	0.232692	0.0524651	0.0454363	0.653843	0.184847	ND		49.0376	8.08091	65.3809	40.0604	70.1138	42.066
	5			0.219085	0.0271718	0.0329024	0.0569887	0.155579	0.0100778	0.312494	0.0357912	ND		39.4672	3.79217	0.266633	0.0063556	1.02951	0.0810319	0.559881	0.454691	0.075538	0.00653718	0.633218	0.0716882	ND		42.752	4.5425
	6			0.657504	0.088559	0.283922	0.0920647	0.236823	0.0694139	0.634918	0.198168	ND		111.522	24.4806	0.298969	0.127051	1.76477	0.224506	1.43166	0.0657178	0.081795	0.0713992	1.63927	0.589776	0.919582	1.59276	118.552	27.6001
RA229-80	1	North Korea	Raphanus sativus convar. sativus (Radish group)	0.361829	0.319063	0.498822	0.056044	0.196374	0.0216427	0.509149	0.0956924	ND		64.9279	7.62751	0.154607	0.000929969	0.503947	0.0688326	1.1848	0.323362	ND		1.16078	0.165175	ND		69.4982	8.67825	56.7514	10.8184	60.9512	10.9229
	2			0.216707	0.0541298	0.253015	0.105256	0.154311	0.138494	0.656906	0.196341	ND		60.8421	23.8587	0.369299	0.00574089	0.557816	0.217956	0.601792	0.104542	0.0481277	0.0063164	1.01008	0.306595	ND		64.7102	24.9941
	3			0.323428	0.111463	0.393931	0.107117	0.205066	0.0125474	0.529603	0.102351	ND		44.4842	2.75678	0.148262	0.00142634	0.50262	0.0256944	1.06552	0.110254	ND		0.992634	0.0357453	ND		48.6452	3.26338
RA280-82	3	Kazakhstan	Raphanus sativus convar. sativus (Radish group)	0.988869	0.366764	0.430625	0.0903747	0.283135	0.0306775	0.848738	0.291787	ND		53.3309	4.03912	0.143637	0.000562901	0.581636	0.0963978	2.71867	1.33455	ND		0.788997	0.0533094	ND		60.1152	6.30354	39.6875	16.985	44.8372	18.2256
	5			0.705775	0.0588097	0.162118	0.0172105	0.191076	0.010607	0.33547	0.0382416	ND		20.664	1.02613	0.219111	0.00270472	0.199487	0.0142215	1.82066	0.131453	0.0665257	0.00308651	0.299725	0.0217536	ND		24.6639	1.32422
	7			0.51553	0.23266	0.353441	0.0290883	0.214314	0.0106364	0.488438	0.0318141	ND		45.0674	3.25226	0.139293	0.000756154	0.366888	0.0459136	1.64286	0.500122	ND		0.944278	0.0470213	ND		49.7325	4.15028
RA298-83	3	Mongolia	Raphanus sativus convar. sativus (Radish group)	0.383867	0.356905	0.265533	0.084913	0.281851	0.0378668	0.601987	0.0656052	ND		82.5811	13.6996	0.227037	0.100444	1.01876	0.360653	1.20097	0.408349	0.102671	0.0865051	1.04134	0.27527	ND		87.7051	15.4761	77.4421	54.4326	81.5818	56.3339
	5			0.647337	0.228405	0.371586	0.127938	0.29164	0.00548812	0.58143	0.0361776	ND		129.123	10.3125	0.166119	0.000930122	0.796222	0.135377	1.24471	0.193637	0.0204884	0.0179765	1.36127	0.115921	ND		134.604	11.1744
	6			0.187414	0.0736613	0.124357	0.0102865	0.10402	0.0923884	0.334749	0.100898	ND		20.6222	1.72981	0.121193	0.00138622	0.140449	0.0312204	0.587668	0.19581	ND		0.214291	0.186864	ND		22.4364	2.42233
RA353-85	1	Iraq	Raphanus sativus convar. sativus (Radish group)	0.239275	0.0277059	0.151643	0.0323458	0	0	0.29809	0.00756452	ND		124.027	3.728	0.19092	0.103917	0.0779573	0.0243538	0.74663	0.0531463	0.0467181	0.0809182	1.68477	0.144213	ND		127.463	4.20217	120.102	5.55068	124.259	4.53102
	2			0.287218	0.0226844	0.180377	0.00841328	0.107024	0.185372	1.61927	2.29637	ND		116.177	11.517	0.250576	0.107682	0.137629	0.0660866	0.565242	0.489651	0.193421	0.0615481	1.53727	0.21853	ND		121.055	14.9733
RA365-86	1	Romania	Raphanus sativus convar. sativus (Radish group)	0.748331	0.367899	0.268759	0.0683016	0.235743	0.0395235	0.083302	0.144283	ND		27.3764	5.88277	0.122762	0.00139633	0.182485	0.0577259	1.9237	0.656937	0.028112	0.0243579	0.502971	0.0449144	ND		31.4726	7.28811	83.0184	49.8664	89.067	51.5647
	2			1.31455	0.0882897	0.442884	0.0186067	0.1386	0.00263928	0.434252	0.0524454	ND		123.67	11.2654	0.120259	0.00250627	0	0	3.71758	0.342111	ND		1.10564	0.0979694	ND		130.944	11.87
	5			1.19428	0.363015	0.753935	0.229125	0.0894244	0.077621	0.352219	0.040931	ND		98.0086	2.27886	0.114421	0.0011202	0.269287	0.234221	2.86647	1.27316	ND		1.13586	0.338191	ND		104.785	4.83625
RA41-89	1	Greece	Raphanus sativus convar. sativus (Radish group)	0.107283	0.0985212	0.13547	0.0442386	ND		0.0521109	0.0902588	ND		27.1067	1.45039	0.118887	0.000550871	0.205954	0.0088173	0.331663	0.0139483	ND		0.772028	0.0403864	ND		28.8301	1.74711	31.668	7.14564	33.398	7.6704
	5			ND		0.0673754	0.0584305	ND		0.048786	0.0844998	0.0372042	0.0644395	27.9941	4.81014	0.116446	0.0028252	0.165346	0.0178265	0.203003	0.0462318	ND		0.478197	0.0088004	0.214106	0.0669636	29.1105	5.16015
	7			0.237287	0.0158055	0.110997	0.000497766	ND		0.225518	0.0159258	ND		39.9031	3.66435	0.110536	0.00251382	0.524723	0.230048	0.483859	0.0573748	ND		0.657535	0.163139	ND		42.2536	4.14966
RA502-91	4	Hungary	Raphanus sativus convar. sativus (Small radish group)	ND		ND		0.339086	0.0214064	ND		ND		0.238267	0.0361864	0.11059	0.00235099	ND		0.0435225	0.00813809	ND		ND	ND	ND		0.731466	0.0680819	0.477729	0.33865	1.27149	0.763715
	5			ND		ND		0.345074	0.0290128	ND		ND		0.717191	0.0717886	0.283658	0.0102953	ND		0.0896703	0.0147391	0.153465	0.0144697	0.222463	0.192686	ND		1.81152	0.332992
RA502-92	1	Hungary	Raphanus sativus convar. sativus (Small radish group)	ND		ND		0.214907	0.017933	ND		ND		0		0.123304	0.0159916	ND		0.0086773	0.0150295	ND		ND	ND	ND		0.346888	0.0489541	0.17476	0.302694	0.878775	0.607911
	2			ND		ND		0.304434	0.0510894	0.0686235	0.118859	ND		0.524281	0.258633	0.202699	0.175568	0.0199023	0.0344717	0.0228673	0.0396074	0.136879	0.126116	0.261742	0.226677	ND		1.54143	1.03102
	4			ND		ND		0.284648	0.04943	0.0517398	0.0896159	ND		0		0.176298	0.103974	ND		0.121518	0.0432857	0.113803	0.197113	0	0	ND		0.748007	0.483419
RA502-93	2	Hungary	Raphanus sativus convar. sativus (Small radish group)	0.307332	0.0184327	0.0583399	0.101048	0.143152	0.124706	0.370042	0.0514945	ND		47.5694	7.97662	0.249228	0.0523254	0.321282	0.0648916	0.894849	0.221746	0.0633976	0.0554297	0.645178	0.141256	ND		50.6222	8.80795	52.0131	23.9451	55.6781	24.6807
	3			0.67686	0.132257	0.302156	0.0655845	0.222045	0.024138	0.681748	0.0828565	ND		77.8688	8.22757	0.132948	0.0126576	0.169779	0.15915	1.93193	0.388409	ND		0.508877	0.0606503	ND		82.4952	9.15327
	4			0.224047	0.0104687	0.148301	0.0103844	ND		0.109226	0.0947644	1.06429	0.337038	30.6011	1.97846	0.153728	0.00189052	0.119213	0.0370408	1.16632	0.0305714	ND		0.330608	0.0301771	3.32936	1.09652	33.9168	3.62732
RA522-94	3	India	Raphanus sativus convar. caudatus (L.f.) Pistrick	1.1982	0.273957	0.801895	0.177572	0.199906	0.0314388	0.781127	0.236488	ND		55.8268	7.12892	0.132619	0.0101705	0.433395	0.152735	2.48304	0.473832	ND		0.5935	0.11784	ND		62.4505	8.60295	53.4136	3.50904	59.3691	4.21953
	4			0.879421	0.122556	0.814663	0.216813	0.180601	0.00646545	0.592843	0.1606	ND		49.3882	2.1804	0.12779	0.00114919	0.318378	0.0258961	1.78945	0.0956679	ND		0.468545	0.0474985	ND		54.5599	2.85704
	6			1.05054	0.119105	0.724674	0.135645	0.205895	0.0429394	0.70124	0.612433	ND		55.0258	6.87929	0.107878	0.0380446	0.673229	0.139222	1.9927	0.357548	0.0381929	0.0025955	0.57676	0.117537	ND		61.097	8.44436
RA829-96	1	North Korea	Raphanus sp.	0.242206	0.0454925	0.120918	0.209436	0.187601	0.181525	0.240836	0.0294133	ND		55.7647	4.32761	0.133109	0.00252396	0.299802	0.0192142	0.550412	0.0500985	ND		1.9715	0.172099	ND		59.511	5.03741	64.0482	9.29772	67.4647	9.38297
	2			0.552756	0.170568	0.19916	0.0539709	0.127843	0.110759	0.524412	0.0988707	ND		74.1048	9.77886	0.132851	0.000595342	0.257545	0.0212223	1.28067	0.237669	ND		0.63288	0.0670465	ND		77.8129	10.5396
	5			0.227994	0.0635247	0.0450336	0.0780005	0.214545	0.0386059	0.663133	0.276684	ND		62.2753	14.2022	0.135423	0.00113735	0.232245	0.0356067	0.700833	0.200278	ND		0.575601	0.143985	ND		65.0701	15.04
RA832-98	2	Spain	Raphanus sativus convar. sativus (Small radish group)	0.561185	0.0166027	0.207371	0.0207613	0.443406	0.0722132	0.141208	0.128242	1.60042	0.247194	2.84893	0.106158	0.132419	0.000823704	0.101196	0.0113737	1.11975	0.928216	ND		0.627436	0.0158164	5.26502	0.796498	7.78332	2.3439	29.5144	23.6082	37.3195	25.8877
	3			0.812806	0.0652498	0.241262	0.0272606	ND		0.416033	0.0691044	4.47098	0.267126	37.9417	3.91927	0.204452	0.126322	1.09534	0.165247	2.07784	0.285658	0.073812	0.127846	0.767701	0.204479	14.2859	0.758447	48.102	6.01601
	6			0.602289	0.0494872	0.172528	0.0140159	ND		0.269636	0.0507932	4.22831	0.498845	47.7526	2.42174	0.131651	0.00186228	0.756415	0.0258233	1.39267	0.134461	ND		0.767214	0.0323544	10.4067	7.94736	56.0733	11.1767
RA832-99	1	Spain	Raphanus sativus convar. sativus (Small radish group)	0.192038	0.0132542	0.1296	0.00955939	ND		0.225359	0.0661366	ND		24.9353	1.40501	0.138314	0.00156152	0.0336023	0.0582009	0.467093	0.0775311	ND		0.428099	0.0326454	ND		26.5494	1.6639	18.5963	8.96466	20.111	9.10531
	4			0.0437587	0.0757923	0.0709947	0.06149	0.0491965	0.0852109	0.283908	0.071535	ND		12.2574	0.330254	0.186215	0.08183	0.117832	0.00526548	0.328873	0.0644803	ND		0.334428	0.119922	ND		13.6726	0.89578
RA832-100	1	Spain	Raphanus sativus convar. sativus (Small radish group)	0.147532	0.0233763	ND		ND		ND		ND		12.985	0.684964	0.140391	0.00233653	ND		0.496722	0.0656839	ND		0.297724	0.0252984	0.147799	0.077903	14.0674	0.879562	19.2645	8.58382	20.8291	9.0603
	5			0.295215	0.00717491	ND		ND		ND		0.190803	0.0495464	15.7627	0.516529	0.14157	0.000726348	0.0127053	0.0220062	0.582778	0.010059	ND		0.310514	0.00422055	0.386623	0.0626126	17.2963	0.672874
	7			0.311222	0.0307468	0.0794309	0.0689688	ND		0.0659185	0.114174	0.155634	0.0497853	29.0456	0.231425	0.140967	0.00229291	ND		0.834124	0.0939414	ND		0.490723	0.111157	0.296928	0.0854534	31.1236	0.787945
RA832-101	5	Spain	Raphanus sativus convar. sativus (Small radish group)	2.07952	0.283635	0.518684	0.0844817	0.156047	0.018456	0.318379	0.0533905	0.593529	0.555606	37.2814	1.76858	0.139736	0.00182449	ND		3.8886	0.477906	0.0489476	0.00287494	0.381886	0.040408	0.41864	0.443583	45.4068	3.73074	32.9557	6.11747	38.5273	9.72911
	6			0.681004	0.0857026	0.196321	0.0252004	ND		0.217037	0.0428055	ND		28.63	1.82253	0.139953	0.000672425	0.112648	0.0348579	1.28445	0.110881	0.0641826	0.00296538	0.322098	0.0197253	ND		31.6477	2.14534
RA832-103	3	Spain	Raphanus sativus convar. sativus (Small radish group)	0.31952	0.116417	0.137008	0.0156714	0.111344	0.0964508	0.297725	0.280886	ND		52.754	1.01444	0.10862	0.0481686	0.261797	0.0394411	0.648316	0.162878	ND		0.676839	0.0380705	ND		55.3151	1.81242	81.6261	40.8314	85.2069	42.2734
	6			0.414721	0.297422	0.209924	0.0250128	ND	ND	0.394687	0.0529183	0.392827	0.188008	110.498	9.02259	0.22989	0.170579	0.355193	0.0508266	0.721056	0.102493	0.0729527	0.00344189	1.8093	0.162352	ND		115.099	10.0756
RA832-104	4	Spain	Raphanus sativus convar. sativus (Small radish group)	0.527303	0.468313	0.263548	0.039716	ND		0.371236	0.00391525	ND		126.004	19.3294	0.133423	0.00264937	0.0833591	0.144382	1.3894	0.700675	ND		1.71216	0.162812	ND		130.484	20.8519	81.1615	44.0866	85.9069	43.761
	5			0.236869	0.0318087	0.356244	0.0431518	ND		0.382582	0.0520456	0.164182	0.284372	79.6095	8.0288	0.137461	0.000679834	0.140932	0.0426439	2.54585	0.23113	0.037756	0.00484566	0.615144	0.0438946	0.185503	0.0346491	84.2265	8.79803
	7			0.315171	0.0393825	0.360565	0.0356093	0.176131	0.0159647	ND		ND		37.8714	2.30015	0.141371	0.000290656	0.0849294	0.0735816	3.2489	0.164356	0.123079	0.00545572	0.688794	0.0336011	ND		43.0103	2.66839
RA832-106	1	Spain	Raphanus sativus convar. sativus (Small radish group)	0.22637	0.0340603	0.492712	0.0760074	ND		ND		ND		12.2073	0.772071	0.144094	0.00247182	0.231289	0.0348399	1.92984	0.147355	ND		0.1721	0.0278455	ND		15.4037	1.09465	13.2898	1.49219	16.6803	1.51987
	5			0.34732	0.0561172	0.697802	0.16868	ND		0.0480507	0.0832263	ND		14.9919	1.79467	0.143661	0.00258463	0.108348	0.0272127	1.81056	1.50427	ND		0.213824	0.0341237	ND		18.3615	3.67088
	7			0.340658	0.0991955	0.533673	0.060998	ND		ND		ND		12.67	1.48133	0.146544	0.000176066	0.212333	0.0505873	2.19771	0.617344	ND		0.174653	0.0251401	ND		16.2756	2.33477

## Sheet: Table S3
Table S3. RNA sequencing results and statistics of reference genome mapping.
Accessions	Species	Sample names	Reads	Read Bases	GC(%)	Q30(%)	Mapped Read	Mapped Read(%)
RA502-92	Raphanus sativus convar. sativus (Small radish group)	92_1	51991088	7612179865	46.99	98.28	32396779	0.6231
		92_2	59463280	8764489700	46.48	98.22	36795684	0.6188
		92_4	56127552	8241277836	47.16	98.1	35255800	0.6281
IT119282-15	Raphanus sativus var. sativus	15_2	53289384	7795942425	46.57	98.12	35400632	0.6643
		15_3	53552618	7874744283	46.27	97.97	36627489	0.684
		15_6	52524390	7712875097	46.48	98.09	35597253	0.6777
IT119238-8	Raphanus sativus var. sativus	8_2	43473292	6381237615	46.34	98.21	29542599	0.6796
		8_4	52139172	7632099169	46.27	98.13	34302367	0.6579
		8_6	52040328	7620760728	46.33	98.15	33935573	0.6521
RA280-82	Raphanus sativus convar. sativus (Radish group)	82_3	46758002	6885472008	46.21	98.05	34323473	0.7341
		82_5	51828596	7578294369	46.23	98.22	37398733	0.7216
		82_7	52047984	7643159942	45.69	98.14	38881971	0.747
RA157-74	Raphanus sativus convar. sativus (Radish group)	74_5	28662844	4215655788	44.78	97.49	20669255	0.7211
		74_6	28365872	4165539138	44.82	97.38	20416443	0.7198
		74_7	25046852	3684546000	44.94	97.52	17956511	0.7169

## Sheet: Table S4
Table S4. Detailed information of GO enrichment analysis between the accession RA502-92 and RA157-74 roots.
GO Category	GO Name	Fold-change (%Test/%Ref)	False discovery rate (FDR)	P-Value	-LOG(P-Value)	Nr Test	Nr Reference	Non Annot Test	Non Annot Reference	TestSeq Sequences	RefSet Sequences	Test (%)	Ref (%)
MOLECULAR_FUNCTION	structural constituent of ribosome	2.08291	1.39806e-05	2.83035e-08	7.54816	75	629	1952	34780	RSG24240;RSG25098;RSG32820;RSG49783;RSG01441;RSG01642;RSG04558;RSG27317;RSG10435;RSG50092;RSG04392;RSG05283;RSG09885;RSG26346;RSG07102;RSG06177;RSG09365;RSG08034;RSG35571;RSG44898;RSG44816;RSG41505;RSG22943;RSG12533;RSG06817;RSG00437;RSG01527;RSG12454;RSG36663;RSG25780;RSG09278;RSG41330;RSG05397;RSG44487;RSG10062;RSG18468;RSG15118;RSG25989;RSG22877;RSG15393;RSG13094;RSG10660;RSG02155;RSG06997;RSG…	RSG30169;RSG10799;RSG18281;RSG12612;RSG22421;RSG08475;RSG45420;RSG07263;RSG29055;RSG29057;RSG42396;RSG06178;RSG07024;RSG46517;RSG21218;RSG49906;RSG07391;RSG20249;RSG26901;RSG19485;RSG11763;RSG33792;RSG30165;RSG19366;RSG00981;RSG10305;RSG19360;RSG33689;RSG36716;RSG07374;RSG42263;RSG22434;RSG23763;RSG46984;RSG42029;RSG19359;RSG43237;RSG22799;RSG30170;RSG19594;RSG18264;RSG19599;RSG02925;RSG18023;RSG…	3.70005	1.77638
	adenylylsulfate kinase activity	17.4687	0.00277873	1.74122e-05	4.75915	6	6	2021	35403	RSG19053;RSG02956;RSG52227;RSG23430;RSG38567;RSG38565	RSG02825;RSG42754;RSG33797;RSG39238;RSG17909;RSG19659	0.296004	0.0169448
CELLULAR_COMPONENT	plant-type cell wall	2.03738	0.00109371	4.85013e-06	5.31425	54	463	1973	34946	RSG52035;RSG26461;RSG25130;RSG00752;RSG01369;RSG33515;RSG03303;RSG16611;RSG13301;RSG01206;RSG15320;RSG03949;RSG08307;RSG06766;RSG34459;RSG01597;RSG37604;RSG04622;RSG42181;RSG11710;RSG20013;RSG09593;RSG02360;RSG40683;RSG49973;RSG17413;RSG14986;RSG48529;RSG22679;RSG00820;RSG34454;RSG10147;RSG37842;RSG52774;RSG05223;RSG10852;RSG34427;RSG17969;RSG18619;RSG32480;RSG59166;RSG01747;RSG17002;RSG12745;RSG…	RSG19491;RSG11889;RSG11525;RSG60813;RSG09564;RSG06054;RSG06174;RSG07261;RSG46879;RSG48934;RSG46518;RSG10795;RSG56548;RSG10307;RSG08589;RSG16090;RSG42141;RSG40085;RSG07492;RSG08225;RSG18148;RSG20016;RSG37921;RSG32472;RSG57993;RSG36833;RSG02802;RSG01834;RSG19478;RSG02806;RSG08017;RSG32209;RSG08015;RSG42135;RSG09591;RSG09592;RSG08382;RSG22526;RSG20468;RSG56770;RSG54110;RSG01869;RSG34981;RSG54589;RSG…	2.66404	1.30758
	ribosomal subunit	2.09027	0.000415586	1.36218e-06	5.86576	56	468	1971	34941	RSG24240;RSG25098;RSG32820;RSG01642;RSG04558;RSG27317;RSG10435;RSG50092;RSG05283;RSG26346;RSG07102;RSG06177;RSG09365;RSG08034;RSG44898;RSG44816;RSG41505;RSG22943;RSG12533;RSG06817;RSG00437;RSG01527;RSG12454;RSG36663;RSG31985;RSG09278;RSG05397;RSG10062;RSG18468;RSG22877;RSG15393;RSG10660;RSG06997;RSG23490;RSG31797;RSG01864;RSG12238;RSG24187;RSG03240;RSG46499;RSG37093;RSG00611;RSG18374;RSG53025;RSG…	RSG30169;RSG10799;RSG18281;RSG17072;RSG12612;RSG22421;RSG08475;RSG45420;RSG07263;RSG29055;RSG42396;RSG46517;RSG21218;RSG49906;RSG11764;RSG11763;RSG33792;RSG30165;RSG00981;RSG10305;RSG19360;RSG33689;RSG36716;RSG07374;RSG42263;RSG22434;RSG23763;RSG46984;RSG42029;RSG19359;RSG43237;RSG22799;RSG30170;RSG18264;RSG19599;RSG02927;RSG30148;RSG31238;RSG31479;RSG57506;RSG36929;RSG00891;RSG27095;RSG01863;RSG…	2.7627	1.3217
	mitochondrial inner membrane	2.14528	0.000989395	4.1968e-06	5.37708	49	399	1978	35010	RSG00990;RSG47241;RSG26020;RSG03304;RSG00476;RSG37915;RSG22663;RSG26387;RSG43968;RSG56793;RSG18790;RSG11881;RSG38687;RSG05633;RSG21180;RSG05634;RSG11238;RSG09911;RSG26674;RSG22318;RSG17931;RSG14465;RSG14466;RSG05838;RSG01545;RSG03128;RSG12238;RSG06670;RSG23379;RSG23378;RSG27892;RSG01460;RSG04450;RSG10091;RSG03968;RSG28629;RSG19784;RSG03476;RSG31963;RSG08849;RSG00684;RSG25762;RSG21922;RSG47779;RSG…	RSG60816;RSG34529;RSG10434;RSG29294;RSG28085;RSG08355;RSG08477;RSG42031;RSG13947;RSG24849;RSG24846;RSG22787;RSG58971;RSG18279;RSG57522;RSG54008;RSG52065;RSG09558;RSG33689;RSG40080;RSG00741;RSG21585;RSG07015;RSG14904;RSG42146;RSG07376;RSG44448;RSG45538;RSG43358;RSG01956;RSG35985;RSG37920;RSG32234;RSG53026;RSG55325;RSG30026;RSG33413;RSG51081;RSG21672;RSG29274;RSG21319;RSG23735;RSG28072;RSG52292;RSG…	2.41737	1.12683
	mitochondrial membrane part	2.44317	0.000454047	1.56381e-06	5.80582	40	286	1987	35123	RSG00990;RSG47241;RSG26020;RSG03304;RSG37915;RSG03128;RSG22663;RSG06670;RSG23379;RSG23378;RSG01460;RSG04450;RSG43968;RSG10091;RSG18790;RSG11881;RSG38687;RSG15661;RSG19784;RSG03476;RSG05633;RSG31963;RSG08849;RSG00684;RSG05634;RSG11238;RSG09911;RSG04660;RSG25762;RSG05035;RSG26674;RSG39443;RSG21922;RSG14465;RSG14466;RSG27908;RSG31364;RSG03717;RSG13230;RSG16661	RSG60816;RSG34529;RSG28522;RSG28523;RSG03102;RSG54810;RSG06736;RSG54812;RSG10434;RSG30723;RSG28085;RSG08355;RSG08477;RSG02250;RSG13947;RSG39530;RSG18951;RSG17868;RSG22787;RSG16414;RSG57087;RSG57522;RSG01035;RSG54008;RSG52065;RSG25260;RSG00741;RSG21585;RSG08345;RSG14904;RSG49697;RSG04782;RSG42146;RSG44448;RSG37364;RSG40522;RSG16769;RSG58042;RSG01956;RSG35985;RSG37920;RSG32234;RSG06634;RSG55325;RSG…	1.97336	0.807704
	inner mitochondrial membrane protein complex	2.74018	0.000454047	1.75088e-06	5.75674	32	204	1995	35205	RSG00990;RSG47241;RSG26020;RSG37915;RSG03128;RSG22663;RSG06670;RSG01460;RSG04450;RSG43968;RSG10091;RSG18790;RSG11881;RSG38687;RSG19784;RSG03476;RSG05633;RSG31963;RSG08849;RSG00684;RSG05634;RSG11238;RSG09911;RSG25762;RSG21922;RSG14465;RSG14466;RSG27908;RSG31364;RSG03717;RSG13230;RSG16661	RSG60816;RSG34529;RSG28522;RSG28523;RSG03102;RSG54810;RSG06736;RSG54812;RSG10434;RSG30723;RSG28085;RSG08355;RSG13947;RSG39530;RSG17868;RSG22787;RSG16414;RSG57522;RSG01035;RSG54008;RSG52065;RSG25260;RSG00741;RSG21585;RSG49697;RSG37364;RSG40522;RSG16769;RSG58042;RSG01956;RSG35985;RSG37920;RSG32234;RSG55325;RSG04214;RSG30026;RSG33413;RSG38309;RSG24028;RSG21672;RSG29274;RSG03241;RSG21319;RSG18858;RSG…	1.57869	0.576125
	respirasome	2.93023	0.00116401	5.49854e-06	5.25975	26	155	2001	35254	RSG00990;RSG26020;RSG37915;RSG03128;RSG23379;RSG23378;RSG41303;RSG43968;RSG17866;RSG18790;RSG11881;RSG38687;RSG03476;RSG05633;RSG31963;RSG00684;RSG05634;RSG09911;RSG25762;RSG21922;RSG14465;RSG14466;RSG31364;RSG03717;RSG13230;RSG16661	RSG60816;RSG28522;RSG11804;RSG25252;RSG28523;RSG03102;RSG54810;RSG06736;RSG54812;RSG30723;RSG08878;RSG08355;RSG42031;RSG30968;RSG29298;RSG11807;RSG22945;RSG39530;RSG19644;RSG24849;RSG24846;RSG17868;RSG22787;RSG40815;RSG30683;RSG18672;RSG57522;RSG27167;RSG01035;RSG54008;RSG34811;RSG00741;RSG06569;RSG21585;RSG25424;RSG44285;RSG42782;RSG49697;RSG42146;RSG20097;RSG13011;RSG37364;RSG24617;RSG40522;RSG…	1.28268	0.437742
	respiratory chain complex	2.99835	0.00243922	1.34824e-05	4.87023	23	134	2004	35275	RSG03476;RSG05633;RSG31963;RSG00990;RSG26020;RSG00684;RSG37915;RSG05634;RSG09911;RSG03128;RSG25762;RSG21922;RSG41303;RSG14465;RSG14466;RSG43968;RSG18790;RSG11881;RSG38687;RSG31364;RSG03717;RSG13230;RSG16661	RSG60816;RSG28522;RSG11804;RSG28523;RSG03102;RSG54810;RSG06736;RSG54812;RSG30723;RSG08878;RSG08355;RSG29298;RSG11807;RSG22945;RSG39530;RSG19644;RSG24849;RSG24846;RSG17868;RSG22787;RSG40815;RSG30683;RSG18672;RSG57522;RSG27167;RSG01035;RSG54008;RSG34811;RSG00741;RSG06569;RSG21585;RSG25424;RSG44285;RSG49697;RSG20097;RSG37364;RSG24617;RSG40522;RSG50605;RSG20413;RSG58042;RSG35985;RSG37920;RSG38971;RSG…	1.13468	0.378435
	mitochondrial protein complex	3.11941	7.38313e-08	4.98235e-11	10.3026	50	280	1977	35129	RSG32820;RSG00990;RSG47241;RSG26020;RSG01642;RSG37915;RSG27317;RSG22663;RSG07102;RSG43968;RSG22943;RSG12533;RSG06817;RSG18790;RSG11881;RSG38687;RSG05633;RSG05634;RSG11238;RSG09911;RSG04660;RSG14465;RSG14466;RSG22877;RSG17099;RSG31356;RSG01864;RSG03128;RSG12238;RSG06670;RSG01460;RSG04450;RSG03240;RSG10091;RSG15661;RSG53025;RSG19784;RSG03476;RSG31963;RSG08849;RSG00684;RSG25762;RSG07750;RSG39443;RSG…	RSG60816;RSG34529;RSG28522;RSG28523;RSG03102;RSG54810;RSG06736;RSG54812;RSG10434;RSG30723;RSG28085;RSG08355;RSG02250;RSG13947;RSG21218;RSG59260;RSG39530;RSG40893;RSG17868;RSG22787;RSG16414;RSG30165;RSG57522;RSG01035;RSG54008;RSG52065;RSG25260;RSG33689;RSG00741;RSG63878;RSG21585;RSG46502;RSG49697;RSG19910;RSG37364;RSG40522;RSG16769;RSG58042;RSG01956;RSG35985;RSG37920;RSG32234;RSG55325;RSG04214;RSG…	2.4667	0.790759
	mitochondrial respirasome	3.35399	0.000454047	1.63109e-06	5.78752	24	125	2003	35284	RSG03476;RSG05633;RSG31963;RSG00990;RSG26020;RSG00684;RSG37915;RSG05634;RSG09911;RSG03128;RSG23379;RSG23378;RSG25762;RSG21922;RSG14465;RSG14466;RSG43968;RSG18790;RSG11881;RSG38687;RSG31364;RSG03717;RSG13230;RSG16661	RSG60816;RSG28522;RSG11804;RSG28523;RSG03102;RSG54810;RSG06736;RSG54812;RSG30723;RSG08355;RSG22945;RSG39530;RSG19644;RSG17868;RSG22787;RSG40815;RSG30683;RSG18672;RSG57522;RSG27167;RSG01035;RSG54008;RSG34811;RSG00741;RSG06569;RSG21585;RSG25424;RSG44285;RSG42782;RSG49697;RSG42146;RSG20097;RSG37364;RSG40522;RSG21501;RSG50605;RSG20413;RSG58042;RSG35985;RSG37920;RSG38971;RSG53786;RSG55325;RSG33413;RSG…	1.18402	0.353018
	protein-DNA complex	3.64564	0.000154451	4.4669e-07	6.34999	24	115	2003	35294	RSG07865;RSG53841;RSG53588;RSG07896;RSG39918;RSG11659;RSG10953;RSG37937;RSG42281;RSG04205;RSG41480;RSG26037;RSG06154;RSG40513;RSG21742;RSG41887;RSG49517;RSG11664;RSG19232;RSG37941;RSG55641;RSG51631;RSG55148;RSG18860	RSG53568;RSG33679;RSG13944;RSG60931;RSG23991;RSG08075;RSG21570;RSG08077;RSG19249;RSG43006;RSG41624;RSG24726;RSG50858;RSG15845;RSG00359;RSG05477;RSG11119;RSG01795;RSG31306;RSG07891;RSG28371;RSG43990;RSG48889;RSG14628;RSG05595;RSG23761;RSG32919;RSG24619;RSG13099;RSG40004;RSG14104;RSG39946;RSG38578;RSG03487;RSG05028;RSG27258;RSG26042;RSG06598;RSG03127;RSG49680;RSG21277;RSG28580;RSG08494;RSG22648;RSG…	1.18402	0.324776
	DNA packaging complex	4.5213	2.21597e-05	5.55434e-08	7.25537	22	85	2005	35324	RSG07865;RSG53841;RSG53588;RSG07896;RSG39918;RSG11659;RSG37937;RSG42281;RSG04205;RSG41480;RSG26037;RSG06154;RSG40513;RSG21742;RSG41887;RSG49517;RSG11664;RSG19232;RSG37941;RSG55641;RSG51631;RSG55148	RSG53568;RSG33679;RSG13944;RSG60931;RSG21570;RSG26026;RSG18634;RSG41624;RSG20401;RSG24726;RSG50858;RSG13346;RSG15845;RSG00359;RSG12453;RSG19203;RSG14670;RSG31589;RSG07578;RSG05477;RSG28579;RSG31306;RSG07891;RSG43990;RSG14628;RSG05595;RSG23761;RSG28057;RSG32919;RSG24619;RSG17897;RSG13099;RSG20736;RSG40004;RSG14104;RSG38578;RSG32921;RSG05028;RSG12716;RSG27258;RSG32687;RSG26042;RSG06598;RSG03127;RSG…	1.08535	0.240052
	nucleosome	4.80389	1.2146e-05	2.22476e-08	7.65272	22	80	2005	35329	RSG07865;RSG53841;RSG53588;RSG07896;RSG39918;RSG11659;RSG37937;RSG42281;RSG04205;RSG41480;RSG26037;RSG06154;RSG40513;RSG21742;RSG41887;RSG49517;RSG11664;RSG19232;RSG37941;RSG55641;RSG51631;RSG55148	RSG53568;RSG33679;RSG13944;RSG60931;RSG21570;RSG26026;RSG41624;RSG24726;RSG50858;RSG13346;RSG15845;RSG00359;RSG19203;RSG14670;RSG31589;RSG07578;RSG05477;RSG28579;RSG31306;RSG07891;RSG43990;RSG14628;RSG05595;RSG23761;RSG28057;RSG32919;RSG24619;RSG17897;RSG13099;RSG20736;RSG40004;RSG14104;RSG38578;RSG32921;RSG05028;RSG12716;RSG27258;RSG26042;RSG06598;RSG03127;RSG49680;RSG31954;RSG21277;RSG28580;RSG…	1.08535	0.225931
BIOLOGICAL_PROCESS	secondary metabolite biosynthetic process	2.04014	0.00273194	1.55389e-05	4.80858	48	411	1979	34998	RSG32503;RSG23271;RSG07720;RSG09128;RSG04897;RSG04898;RSG34846;RSG23430;RSG27116;RSG43366;RSG23750;RSG13682;RSG23810;RSG14733;RSG43109;RSG13843;RSG06937;RSG53581;RSG02956;RSG00438;RSG38701;RSG12630;RSG04638;RSG38567;RSG38565;RSG33704;RSG07139;RSG07138;RSG28930;RSG03557;RSG52227;RSG11954;RSG04504;RSG00621;RSG43175;RSG43111;RSG24637;RSG14423;RSG13775;RSG50428;RSG12786;RSG05959;RSG00789;RSG19053;RSG…	RSG32107;RSG32109;RSG32108;RSG24842;RSG07388;RSG07387;RSG08110;RSG07386;RSG23517;RSG08360;RSG30041;RSG33797;RSG00637;RSG58604;RSG07137;RSG10544;RSG29064;RSG23644;RSG43110;RSG23520;RSG23521;RSG29067;RSG07136;RSG43113;RSG07135;RSG06288;RSG43112;RSG21467;RSG44208;RSG10542;RSG00622;RSG32114;RSG16088;RSG32113;RSG00890;RSG10337;RSG10338;RSG17094;RSG12635;RSG12634;RSG21794;RSG21793;RSG14935;RSG21796;RSG…	2.36803	1.16072
	glycosyl compound metabolic process	2.0405	0.00825086	6.60196e-05	4.18033	41	351	1986	35058	RSG30421;RSG23271;RSG07720;RSG12117;RSG14537;RSG43366;RSG14816;RSG24287;RSG13682;RSG13843;RSG20689;RSG01822;RSG06937;RSG53581;RSG56793;RSG38701;RSG12630;RSG31597;RSG37357;RSG03948;RSG03949;RSG26595;RSG33704;RSG03557;RSG10624;RSG12745;RSG27867;RSG33900;RSG45791;RSG23442;RSG24637;RSG14423;RSG42967;RSG26737;RSG05959;RSG00789;RSG01417;RSG12342;RSG35660;RSG10184;RSG32298	RSG48251;RSG28763;RSG29853;RSG52510;RSG53602;RSG42272;RSG14912;RSG42394;RSG23631;RSG07388;RSG47167;RSG07387;RSG04790;RSG28761;RSG13265;RSG26905;RSG15204;RSG19243;RSG10430;RSG12850;RSG54375;RSG51664;RSG51663;RSG14473;RSG07930;RSG28656;RSG55219;RSG06725;RSG10545;RSG04546;RSG24975;RSG14586;RSG26915;RSG23526;RSG13016;RSG23403;RSG28419;RSG06729;RSG16088;RSG32234;RSG03245;RSG32325;RSG10337;RSG10338;RSG…	2.02269	0.991273
	response to cold	2.1274	1.8012e-05	3.82014e-08	7.41792	71	583	1956	34826	RSG04797;RSG46390;RSG07304;RSG28205;RSG03940;RSG09885;RSG21696;RSG04154;RSG04430;RSG06299;RSG23750;RSG06298;RSG41983;RSG14795;RSG14159;RSG18636;RSG11643;RSG12455;RSG52474;RSG11680;RSG15242;RSG39774;RSG02485;RSG00065;RSG26033;RSG08541;RSG41330;RSG47912;RSG13775;RSG25989;RSG11552;RSG32477;RSG05223;RSG07886;RSG30421;RSG09745;RSG03128;RSG44396;RSG07682;RSG23611;RSG21433;RSG28185;RSG25797;RSG14816;RSG…	RSG06175;RSG42153;RSG42031;RSG08231;RSG46516;RSG25818;RSG25938;RSG18393;RSG33433;RSG54375;RSG31376;RSG57403;RSG33792;RSG36959;RSG12727;RSG37924;RSG22674;RSG08585;RSG26910;RSG08587;RSG46742;RSG20019;RSG45659;RSG29190;RSG22556;RSG00865;RSG35741;RSG37922;RSG19599;RSG00628;RSG56899;RSG30026;RSG08138;RSG09586;RSG51080;RSG08135;RSG43581;RSG28186;RSG28187;RSG09221;RSG42013;RSG42497;RSG39198;RSG19022;RSG…	3.50271	1.64647
	cellular biogenic amine metabolic process	2.27288	0.00454144	3.06469e-05	4.51361	35	269	1992	35140	RSG10737;RSG23075;RSG42090;RSG03448;RSG01787;RSG08013;RSG02095;RSG08162;RSG23878;RSG13843;RSG06937;RSG18696;RSG39413;RSG16373;RSG32661;RSG51210;RSG06423;RSG03975;RSG01732;RSG23127;RSG23881;RSG07970;RSG37166;RSG43610;RSG00908;RSG40666;RSG20018;RSG01417;RSG19890;RSG07717;RSG19895;RSG30298;RSG08708;RSG18046;RSG18640	RSG27553;RSG35617;RSG52510;RSG48132;RSG04553;RSG00871;RSG03348;RSG31934;RSG47962;RSG46750;RSG09560;RSG25256;RSG14113;RSG39098;RSG18955;RSG58174;RSG12851;RSG00638;RSG33551;RSG10424;RSG23644;RSG23520;RSG23521;RSG06287;RSG00063;RSG23880;RSG48806;RSG16762;RSG16644;RSG39782;RSG10421;RSG06848;RSG50445;RSG35980;RSG30299;RSG51895;RSG03245;RSG04338;RSG29835;RSG10459;RSG04337;RSG31914;RSG29158;RSG44432;RSG…	1.72669	0.759694
	response to chitin	2.57603	0.00133949	6.45662e-06	5.19	32	217	1995	35192	RSG07886;RSG28205;RSG09723;RSG12810;RSG28185;RSG13627;RSG25731;RSG07641;RSG23750;RSG13200;RSG59166;RSG03408;RSG30240;RSG16211;RSG33694;RSG05038;RSG26033;RSG24073;RSG01235;RSG37948;RSG28691;RSG26016;RSG29124;RSG07177;RSG22891;RSG17511;RSG12261;RSG48529;RSG17714;RSG20958;RSG31343;RSG10184	RSG03222;RSG19809;RSG43481;RSG08114;RSG04550;RSG41980;RSG16412;RSG40532;RSG13146;RSG42835;RSG39890;RSG25935;RSG51549;RSG23877;RSG31493;RSG33676;RSG32345;RSG32223;RSG01605;RSG02938;RSG27322;RSG29625;RSG47150;RSG23765;RSG27321;RSG45657;RSG11072;RSG30052;RSG01714;RSG34413;RSG43916;RSG34098;RSG07964;RSG27895;RSG06517;RSG18061;RSG35712;RSG13729;RSG42013;RSG04571;RSG17521;RSG45768;RSG19945;RSG10454;RSG…	1.57869	0.612839
	amine biosynthetic process	2.77089	0.00554392	4.06187e-05	4.39127	23	145	2004	35264	RSG10737;RSG23075;RSG42090;RSG06423;RSG03448;RSG01732;RSG23881;RSG02095;RSG07970;RSG43610;RSG00908;RSG08162;RSG23878;RSG13843;RSG01417;RSG19890;RSG07717;RSG18696;RSG39413;RSG16373;RSG18046;RSG18640;RSG32661	RSG27553;RSG35617;RSG52510;RSG20083;RSG04553;RSG00871;RSG03348;RSG31934;RSG45266;RSG47962;RSG17905;RSG40496;RSG47202;RSG22824;RSG12690;RSG18955;RSG19528;RSG46914;RSG58174;RSG26505;RSG10276;RSG11485;RSG33551;RSG34937;RSG00583;RSG55856;RSG37527;RSG10424;RSG24336;RSG06287;RSG00063;RSG23880;RSG41213;RSG16762;RSG41578;RSG39782;RSG10421;RSG10266;RSG06848;RSG51895;RSG03245;RSG29835;RSG05700;RSG47545;RSG…	1.13468	0.4095
	glycosyl compound biosynthetic process	3.01617	0.00164771	8.10113e-06	5.09145	24	139	2003	35270	RSG07720;RSG03557;RSG10624;RSG14537;RSG43366;RSG13682;RSG24637;RSG14423;RSG42967;RSG13843;RSG01822;RSG05959;RSG00789;RSG06937;RSG01417;RSG53581;RSG56793;RSG38701;RSG12630;RSG31597;RSG12342;RSG37357;RSG35660;RSG32298	RSG28763;RSG29853;RSG29215;RSG52510;RSG49987;RSG14912;RSG23631;RSG45149;RSG07388;RSG29212;RSG07387;RSG28761;RSG25651;RSG17908;RSG17466;RSG41102;RSG13265;RSG32181;RSG26868;RSG19243;RSG10276;RSG00914;RSG11241;RSG07930;RSG10944;RSG28656;RSG03854;RSG55219;RSG37527;RSG49978;RSG22274;RSG28254;RSG18789;RSG26915;RSG40129;RSG06729;RSG03857;RSG16088;RSG32234;RSG51376;RSG03245;RSG06116;RSG54874;RSG32848;RSG…	1.18402	0.392556
	sulfur compound biosynthetic process	3.1413	2.34179e-06	2.21078e-09	8.65545	41	228	1986	35181	RSG01164;RSG07720;RSG06812;RSG05041;RSG23430;RSG27116;RSG43366;RSG28320;RSG05365;RSG23750;RSG13682;RSG13843;RSG12116;RSG06937;RSG53581;RSG02956;RSG38701;RSG12630;RSG51841;RSG38567;RSG38565;RSG28711;RSG04487;RSG07236;RSG03557;RSG52227;RSG52700;RSG04504;RSG11070;RSG24637;RSG14423;RSG13775;RSG40823;RSG12786;RSG05959;RSG00789;RSG19053;RSG01417;RSG12342;RSG35660;RSG32298	RSG28763;RSG29853;RSG52510;RSG48495;RSG32109;RSG07388;RSG07387;RSG28761;RSG58292;RSG36264;RSG22788;RSG24965;RSG25812;RSG02932;RSG39779;RSG35732;RSG33797;RSG36267;RSG05511;RSG02364;RSG07930;RSG24293;RSG09315;RSG33326;RSG24179;RSG06166;RSG06729;RSG00747;RSG16088;RSG03245;RSG12635;RSG12634;RSG63503;RSG09585;RSG14932;RSG21436;RSG12632;RSG12631;RSG18058;RSG06862;RSG27424;RSG36933;RSG41392;RSG23982;RSG…	2.02269	0.643904
	glucosinolate biosynthetic process	4.81894	0.000454047	1.73734e-06	5.76012	16	58	2011	35351	RSG07720;RSG03557;RSG43366;RSG13682;RSG24637;RSG14423;RSG13843;RSG05959;RSG00789;RSG06937;RSG53581;RSG38701;RSG12630;RSG12342;RSG35660;RSG32298	RSG28763;RSG29853;RSG29215;RSG52510;RSG04872;RSG05960;RSG49987;RSG40296;RSG07388;RSG23431;RSG29212;RSG07387;RSG28761;RSG25651;RSG17908;RSG15645;RSG32181;RSG00914;RSG10350;RSG07930;RSG52425;RSG03854;RSG18904;RSG49978;RSG28254;RSG45337;RSG21544;RSG06729;RSG15074;RSG16088;RSG51376;RSG06116;RSG02874;RSG12635;RSG12634;RSG48754;RSG02191;RSG09585;RSG39553;RSG11180;RSG14932;RSG14855;RSG39957;RSG12632;RSG…	0.789344	0.1638
	hydrogen sulfide biosynthetic process	17.4687	0.00277873	1.74122e-05	4.75915	6	6	2021	35403	RSG19053;RSG02956;RSG52227;RSG23430;RSG38567;RSG38565	RSG02825;RSG42754;RSG33797;RSG39238;RSG17909;RSG19659	0.296004	0.0169448

## Sheet: Table S5
Table S5. Detailed information of GO enrichment analysis between the accession IT119282-15 and RA157-74 roots.
GO Category	GO Name	Fold-change (%Test/%Ref)	False discovery rate (FDR)	P-Value	-LOG(P-Value)	Nr Test	Nr Reference	Non Annot Test	Non Annot Reference	TestSeq Sequences	RefSet Sequences	Test (%)	Ref (%)
MOLECULAR_FUNCTION	oxidoreductase activity, acting on single donors with incorporation of molecular oxygen	4.23355	0.00978352	4.69852e-05	4.32804	13	59	1839	35525	RSG04444;RSG00522;RSG49613;RSG25842;RSG01480;RSG07166;RSG42766;RSG26719;RSG16458;RSG01854;RSG15791;RSG34341;RSG56247	RSG10836;RSG27034;RSG03100;RSG36829;RSG47286;RSG46153;RSG30966;RSG42195;RSG13503;RSG47287;RSG25772;RSG46433;RSG09292;RSG42356;RSG36022;RSG51429;RSG50018;RSG33350;RSG26672;RSG22195;RSG11195;RSG38530;RSG11194;RSG59532;RSG54124;RSG02595;RSG47581;RSG07567;RSG26085;RSG26162;RSG26161;RSG03566;RSG09300;RSG04050;RSG24783;RSG49322;RSG25750;RSG44712;RSG46938;RSG13324;RSG21239;RSG36886;RSG28947;RSG18770;RSG…	0.701944	0.165805
	oxidoreductase activity, acting on single donors with incorporation of molecular oxygen, incorporation of two atoms of oxygen	5.80883	0.00104432	2.61759e-06	5.5821	13	43	1839	35541	RSG04444;RSG00522;RSG49613;RSG25842;RSG01480;RSG07166;RSG42766;RSG26719;RSG16458;RSG01854;RSG15791;RSG34341;RSG56247	RSG10836;RSG02595;RSG07567;RSG36829;RSG47286;RSG26085;RSG26162;RSG26161;RSG30966;RSG03566;RSG42195;RSG09300;RSG13503;RSG47287;RSG49322;RSG25772;RSG25750;RSG09292;RSG42356;RSG36022;RSG46938;RSG13324;RSG51429;RSG21239;RSG36886;RSG28947;RSG18770;RSG50018;RSG57066;RSG05705;RSG33350;RSG11188;RSG56773;RSG26672;RSG35209;RSG09299;RSG11195;RSG11194;RSG59532;RSG30397;RSG02827;RSG54124;RSG32530	0.701944	0.120841
CELLULAR_COMPONENT	cytosolic small ribosomal subunit	3.099	0.00723823	2.95617e-05	4.52927	20	124	1832	35460	RSG01891;RSG05027;RSG06854;RSG27023;RSG22030;RSG05283;RSG24238;RSG29473;RSG46898;RSG05297;RSG37188;RSG18468;RSG41505;RSG22877;RSG19737;RSG11676;RSG00854;RSG00920;RSG10871;RSG17597	RSG29855;RSG34920;RSG18281;RSG04559;RSG08871;RSG25017;RSG61067;RSG21294;RSG08870;RSG46517;RSG10270;RSG19801;RSG37471;RSG45700;RSG11764;RSG40816;RSG12454;RSG36029;RSG39899;RSG35055;RSG38686;RSG27843;RSG26358;RSG23763;RSG19514;RSG40127;RSG06609;RSG02767;RSG11598;RSG52104;RSG10660;RSG13097;RSG06758;RSG01863;RSG09467;RSG22521;RSG41044;RSG15740;RSG14532;RSG47428;RSG34069;RSG27418;RSG17084;RSG36489;RSG…	1.07991	0.348471
BIOLOGICAL_PROCESS	sulfur compound metabolic process	2.08013	1.21619e-05	2.11043e-08	7.67563	76	702	1776	34882	RSG29853;RSG01164;RSG48495;RSG38608;RSG05129;RSG05041;RSG23430;RSG01480;RSG43366;RSG17909;RSG04430;RSG23156;RSG25014;RSG07387;RSG16059;RSG23878;RSG43922;RSG38567;RSG00914;RSG38565;RSG28411;RSG55777;RSG34216;RSG12888;RSG49613;RSG22995;RSG23881;RSG07970;RSG40165;RSG11070;RSG14423;RSG18947;RSG22878;RSG06729;RSG05959;RSG00789;RSG35660;RSG30252;RSG05940;RSG30421;RSG48155;RSG07720;RSG33930;RSG02191;RSG…	RSG00991;RSG19371;RSG32109;RSG01842;RSG44693;RSG43363;RSG23630;RSG23631;RSG07388;RSG23750;RSG42278;RSG08110;RSG44212;RSG46637;RSG44699;RSG22788;RSG21457;RSG24965;RSG20127;RSG48815;RSG06180;RSG25812;RSG02932;RSG32581;RSG35732;RSG33797;RSG09315;RSG33326;RSG23885;RSG24975;RSG21103;RSG42020;RSG41294;RSG45413;RSG20371;RSG06166;RSG23880;RSG47950;RSG06165;RSG08470;RSG44208;RSG23403;RSG10663;RSG01954;RSG…	4.10367	1.9728
	glycosyl compound metabolic process	2.18339	0.00460437	1.73113e-05	4.76167	40	352	1812	35232	RSG29853;RSG30421;RSG48155;RSG07720;RSG02191;RSG48156;RSG43366;RSG14816;RSG07387;RSG13682;RSG16059;RSG17445;RSG23615;RSG20689;RSG19243;RSG38425;RSG38701;RSG31597;RSG37357;RSG00914;RSG03949;RSG19102;RSG06886;RSG03557;RSG23982;RSG13638;RSG40165;RSG24637;RSG14423;RSG22878;RSG46804;RSG00007;RSG06729;RSG05959;RSG00789;RSG10463;RSG12342;RSG35660;RSG30252;RSG32298	RSG48251;RSG28763;RSG52510;RSG53602;RSG42272;RSG14912;RSG42394;RSG23631;RSG07388;RSG47167;RSG04790;RSG28761;RSG24287;RSG13265;RSG26905;RSG15204;RSG10430;RSG56793;RSG12850;RSG54375;RSG51664;RSG51663;RSG14473;RSG26595;RSG07930;RSG28656;RSG55219;RSG06725;RSG10545;RSG04546;RSG24975;RSG14586;RSG26915;RSG23526;RSG13016;RSG23403;RSG28419;RSG16088;RSG32234;RSG03245;RSG32325;RSG10337;RSG10338;RSG12635;RSG…	2.15983	0.989209
	response to nitrogen compound	2.58969	5.82027e-07	2.80549e-10	9.55199	62	460	1790	35124	RSG28205;RSG08999;RSG52715;RSG22662;RSG13627;RSG25731;RSG17029;RSG46679;RSG25935;RSG30240;RSG05038;RSG02561;RSG07854;RSG29625;RSG01235;RSG34978;RSG41050;RSG22995;RSG30539;RSG09110;RSG22231;RSG07177;RSG45657;RSG00908;RSG15876;RSG19838;RSG47912;RSG52261;RSG04774;RSG27895;RSG10815;RSG07886;RSG08699;RSG06517;RSG08657;RSG48710;RSG27018;RSG07641;RSG07091;RSG17445;RSG14775;RSG13644;RSG03408;RSG31152;RSG…	RSG10556;RSG48931;RSG43481;RSG08114;RSG23750;RSG46637;RSG23877;RSG31493;RSG33676;RSG32345;RSG19246;RSG19368;RSG32223;RSG01605;RSG02938;RSG23765;RSG21584;RSG29188;RSG46505;RSG23888;RSG30052;RSG00622;RSG01714;RSG34413;RSG00508;RSG31264;RSG18061;RSG35712;RSG02953;RSG34989;RSG02952;RSG20220;RSG48910;RSG07284;RSG28185;RSG42493;RSG21550;RSG13729;RSG42013;RSG45768;RSG64272;RSG10454;RSG00418;RSG32217;RSG…	3.34773	1.29272
	sulfur compound biosynthetic process	2.68668	0.000759812	1.62478e-06	5.78921	33	236	1819	35348	RSG29853;RSG05940;RSG01164;RSG48495;RSG07720;RSG02191;RSG05041;RSG23430;RSG43366;RSG17909;RSG07387;RSG13682;RSG02956;RSG38701;RSG38567;RSG00914;RSG38565;RSG19102;RSG34216;RSG03557;RSG22995;RSG23982;RSG35284;RSG11070;RSG24637;RSG14423;RSG06729;RSG05959;RSG00789;RSG12342;RSG35660;RSG30252;RSG32298	RSG28763;RSG52510;RSG32109;RSG07388;RSG23750;RSG28761;RSG58292;RSG36264;RSG22788;RSG24965;RSG25812;RSG02932;RSG39779;RSG35732;RSG33797;RSG36267;RSG05511;RSG02364;RSG07930;RSG24293;RSG09315;RSG33326;RSG24179;RSG06166;RSG00747;RSG16088;RSG03245;RSG12635;RSG12634;RSG63503;RSG09585;RSG14932;RSG21436;RSG13843;RSG12632;RSG12631;RSG12630;RSG18058;RSG06862;RSG27424;RSG36933;RSG41392;RSG64149;RSG05098;RSG…	1.78186	0.663219
	response to wounding	2.80867	6.9617e-06	1.01838e-08	7.99209	44	301	1808	35283	RSG06931;RSG33319;RSG04214;RSG07886;RSG48710;RSG44793;RSG26624;RSG23611;RSG25731;RSG43366;RSG09242;RSG07387;RSG13682;RSG07091;RSG39772;RSG23878;RSG15867;RSG19648;RSG27737;RSG03408;RSG12874;RSG50556;RSG34341;RSG03949;RSG04444;RSG24073;RSG36835;RSG09811;RSG00685;RSG00686;RSG23881;RSG09231;RSG07970;RSG39883;RSG14243;RSG26719;RSG18523;RSG17714;RSG17933;RSG10487;RSG00789;RSG37464;RSG00849;RSG56247	RSG27796;RSG06731;RSG52632;RSG52633;RSG27798;RSG00871;RSG11405;RSG52513;RSG09449;RSG46195;RSG00632;RSG48931;RSG26228;RSG63648;RSG60931;RSG02492;RSG49587;RSG23750;RSG08472;RSG41067;RSG26905;RSG41747;RSG51429;RSG58174;RSG32220;RSG64050;RSG18393;RSG18034;RSG30973;RSG23885;RSG20254;RSG21342;RSG25269;RSG27561;RSG02241;RSG02240;RSG41056;RSG23880;RSG40520;RSG08470;RSG22315;RSG44208;RSG30052;RSG51899;RSG…	2.37581	0.845886
	glycosyl compound biosynthetic process	2.9979	0.00495553	1.91093e-05	4.71875	22	141	1830	35443	RSG29853;RSG07720;RSG03557;RSG02191;RSG23982;RSG43366;RSG07387;RSG13682;RSG24637;RSG14423;RSG06729;RSG19243;RSG05959;RSG00789;RSG38701;RSG31597;RSG12342;RSG37357;RSG35660;RSG00914;RSG19102;RSG32298	RSG28763;RSG29215;RSG52510;RSG49987;RSG14912;RSG23631;RSG45149;RSG07388;RSG29212;RSG28761;RSG25651;RSG17908;RSG17466;RSG41102;RSG13265;RSG32181;RSG26868;RSG10276;RSG56793;RSG11241;RSG07930;RSG10944;RSG28656;RSG03854;RSG55219;RSG37527;RSG49978;RSG22274;RSG28254;RSG18789;RSG26915;RSG40129;RSG03857;RSG16088;RSG32234;RSG51376;RSG03245;RSG06116;RSG54874;RSG32848;RSG12635;RSG45084;RSG12634;RSG48754;RSG…	1.1879	0.396246
	response to organonitrogen compound	3.12019	4.66915e-09	1.8005e-12	11.7446	57	351	1795	35233	RSG28205;RSG08999;RSG52715;RSG22662;RSG13627;RSG25731;RSG17029;RSG46679;RSG25935;RSG30240;RSG05038;RSG02561;RSG07854;RSG29625;RSG01235;RSG34978;RSG22995;RSG30539;RSG09110;RSG22231;RSG07177;RSG45657;RSG15876;RSG19838;RSG47912;RSG52261;RSG04774;RSG27895;RSG10815;RSG07886;RSG08699;RSG06517;RSG08657;RSG48710;RSG07641;RSG07091;RSG17445;RSG13644;RSG03408;RSG31152;RSG31156;RSG33694;RSG24073;RSG37948;RSG…	RSG03586;RSG27796;RSG03222;RSG27798;RSG52513;RSG10556;RSG19809;RSG48931;RSG43481;RSG08114;RSG04550;RSG23750;RSG41980;RSG46637;RSG36264;RSG16412;RSG40532;RSG13146;RSG42835;RSG39890;RSG51549;RSG23877;RSG05409;RSG31493;RSG40538;RSG33676;RSG32345;RSG19246;RSG16891;RSG19368;RSG32223;RSG01605;RSG02938;RSG27322;RSG30850;RSG28539;RSG47150;RSG63758;RSG23765;RSG25269;RSG24179;RSG27321;RSG11072;RSG23888;RSG…	3.07775	0.986398
	glucosinolate metabolic process	4.01858	8.10363e-07	6.24979e-10	9.20413	32	153	1820	35431	RSG29853;RSG30421;RSG48155;RSG07720;RSG02191;RSG48156;RSG43366;RSG14816;RSG07387;RSG13682;RSG16059;RSG17445;RSG23615;RSG38425;RSG38701;RSG00914;RSG19102;RSG03557;RSG23982;RSG13638;RSG40165;RSG24637;RSG14423;RSG46804;RSG00007;RSG06729;RSG05959;RSG00789;RSG12342;RSG35660;RSG30252;RSG32298	RSG28763;RSG29215;RSG52510;RSG28006;RSG53602;RSG26063;RSG49987;RSG44056;RSG13306;RSG07388;RSG47167;RSG29212;RSG28761;RSG25651;RSG17908;RSG15204;RSG32181;RSG51664;RSG51663;RSG14473;RSG26991;RSG07930;RSG46582;RSG03854;RSG06725;RSG24975;RSG49978;RSG28254;RSG05351;RSG14586;RSG13016;RSG23403;RSG50967;RSG39824;RSG16088;RSG15273;RSG51376;RSG06116;RSG32325;RSG07204;RSG10337;RSG10338;RSG12635;RSG12634;RSG…	1.72786	0.429969
	response to chitin	4.82759	8.74184e-14	1.9462e-17	16.7108	50	199	1802	35385	RSG28205;RSG08999;RSG52715;RSG13627;RSG25731;RSG17029;RSG46679;RSG25935;RSG30240;RSG05038;RSG02561;RSG07854;RSG29625;RSG01235;RSG22995;RSG30539;RSG09110;RSG22231;RSG07177;RSG45657;RSG15876;RSG19838;RSG52261;RSG04774;RSG27895;RSG10815;RSG07886;RSG08699;RSG06517;RSG08657;RSG48710;RSG07641;RSG07091;RSG13644;RSG03408;RSG31152;RSG33694;RSG24073;RSG37948;RSG26016;RSG06101;RSG03030;RSG29124;RSG22891;RSG…	RSG03222;RSG19809;RSG43481;RSG08114;RSG04550;RSG23750;RSG41980;RSG16412;RSG40532;RSG13146;RSG42835;RSG39890;RSG51549;RSG23877;RSG31493;RSG33676;RSG32345;RSG32223;RSG01605;RSG02938;RSG27322;RSG47150;RSG23765;RSG27321;RSG11072;RSG30052;RSG01714;RSG34413;RSG43916;RSG34098;RSG07964;RSG18061;RSG35712;RSG28185;RSG13729;RSG42013;RSG04571;RSG17521;RSG45768;RSG19945;RSG10454;RSG32217;RSG12508;RSG06622;RSG…	2.69978	0.55924
	glucosinolate biosynthetic process	6.6375	2.11226e-06	2.23994e-09	8.64976	19	55	1833	35529	RSG29853;RSG07720;RSG03557;RSG02191;RSG23982;RSG43366;RSG07387;RSG13682;RSG24637;RSG14423;RSG06729;RSG05959;RSG00789;RSG38701;RSG12342;RSG35660;RSG00914;RSG19102;RSG32298	RSG28763;RSG29215;RSG52510;RSG04872;RSG05960;RSG49987;RSG40296;RSG07388;RSG23431;RSG29212;RSG28761;RSG25651;RSG17908;RSG15645;RSG32181;RSG06937;RSG10350;RSG07930;RSG52425;RSG03854;RSG18904;RSG49978;RSG28254;RSG45337;RSG21544;RSG15074;RSG16088;RSG51376;RSG06116;RSG02874;RSG12635;RSG12634;RSG48754;RSG09585;RSG39553;RSG11180;RSG14932;RSG14855;RSG13843;RSG39957;RSG12632;RSG12631;RSG53581;RSG12630;RSG…	1.02592	0.154564

## Sheet: Table S6
Table S6. Detailed information of GO enrichment analysis between the accession IT119238-8 and RA157-74 roots.
GO Category	GO Name	Fold-change (%Test/%Ref)	False discovery rate (FDR)	P-Value	-LOG(P-Value)	Nr Test	Nr Reference	Non Annot Test	Non Annot Reference	TestSeq Sequences	RefSet Sequences	Test (%)	Ref (%)
MOLECULAR_FUNCTION	structural constituent of ribosome	2.0803	0.00129639	7.12371e-06	5.14729	48	656	1224	35508	RSG06997;RSG23490;RSG27610;RSG49783;RSG34920;RSG12019;RSG12238;RSG52736;RSG09422;RSG29770;RSG40153;RSG42396;RSG07024;RSG21198;RSG03240;RSG35571;RSG47306;RSG41505;RSG20249;RSG27418;RSG12533;RSG00854;RSG46919;RSG17102;RSG01891;RSG25780;RSG47394;RSG51591;RSG07814;RSG05933;RSG24479;RSG24238;RSG07750;RSG04780;RSG44487;RSG41199;RSG43338;RSG37188;RSG39484;RSG25989;RSG25867;RSG34751;RSG11676;RSG32099;RSG…	RSG30169;RSG10799;RSG18281;RSG10435;RSG12612;RSG22421;RSG08475;RSG45420;RSG07263;RSG29055;RSG29057;RSG06178;RSG06177;RSG46517;RSG21218;RSG49906;RSG07391;RSG26901;RSG19485;RSG11763;RSG33792;RSG30165;RSG19366;RSG00981;RSG10305;RSG19360;RSG33689;RSG36716;RSG07374;RSG42263;RSG22434;RSG23763;RSG46984;RSG42029;RSG19359;RSG43237;RSG22799;RSG30170;RSG19594;RSG18264;RSG19599;RSG10660;RSG18023;RSG02927;RSG…	3.77358	1.81396
	sulfate adenylyltransferase (ATP) activity	23.6923	0.00266882	1.74954e-05	4.75708	5	6	1267	36158	RSG02825;RSG19053;RSG39238;RSG38567;RSG38565	RSG28411;RSG50550;RSG48248;RSG05543;RSG52227;RSG19659	0.393082	0.0165911
	adenylylsulfate kinase activity	56.8616	9.88164e-07	7.62105e-10	9.11799	8	4	1264	36160	RSG02825;RSG19053;RSG02956;RSG23430;RSG39238;RSG17909;RSG38567;RSG38565	RSG42754;RSG33797;RSG52227;RSG19659	0.628931	0.0110607
CELLULAR_COMPONENT	mitochondrial part	2.01988	0.000854315	4.2827e-06	5.36828	53	746	1219	35418	RSG26020;RSG03304;RSG34920;RSG12019;RSG03303;RSG16414;RSG12533;RSG11881;RSG05633;RSG52346;RSG11238;RSG09911;RSG06889;RSG24499;RSG44285;RSG04660;RSG22318;RSG41258;RSG16769;RSG23964;RSG27528;RSG56343;RSG01956;RSG32631;RSG17099;RSG46171;RSG12238;RSG03128;RSG06670;RSG03241;RSG30908;RSG27892;RSG21198;RSG03240;RSG04450;RSG15465;RSG47306;RSG01228;RSG28629;RSG41409;RSG08849;RSG07715;RSG07197;RSG14604;RSG…	RSG60816;RSG34529;RSG00990;RSG37915;RSG10434;RSG35736;RSG29294;RSG22663;RSG28085;RSG08355;RSG08477;RSG42031;RSG08599;RSG13947;RSG24608;RSG21218;RSG25818;RSG24849;RSG24846;RSG22787;RSG47604;RSG58971;RSG56793;RSG35732;RSG00758;RSG18279;RSG19002;RSG30165;RSG57522;RSG11518;RSG54008;RSG52065;RSG09315;RSG09558;RSG33689;RSG40080;RSG00741;RSG11876;RSG36715;RSG00500;RSG21585;RSG09796;RSG08345;RSG46502;RSG…	4.16667	2.06282
	mitochondrial envelope	2.07146	0.00587801	4.41998e-05	4.35458	40	549	1232	35615	RSG26020;RSG03304;RSG12238;RSG03128;RSG03303;RSG06670;RSG03241;RSG30908;RSG27892;RSG04450;RSG16414;RSG01228;RSG28629;RSG41409;RSG11881;RSG05633;RSG52346;RSG08849;RSG07715;RSG11238;RSG09911;RSG06889;RSG07197;RSG14604;RSG44285;RSG04660;RSG46643;RSG39443;RSG22318;RSG41258;RSG16769;RSG06191;RSG38317;RSG56343;RSG01956;RSG39448;RSG32631;RSG30233;RSG13471;RSG31364	RSG60816;RSG34529;RSG00990;RSG37915;RSG10434;RSG35736;RSG29294;RSG22663;RSG28085;RSG08355;RSG08477;RSG42031;RSG08599;RSG13947;RSG24608;RSG24849;RSG24846;RSG22787;RSG58971;RSG56793;RSG18279;RSG57522;RSG11518;RSG54008;RSG52065;RSG09558;RSG33689;RSG40080;RSG00741;RSG36715;RSG21585;RSG09796;RSG08345;RSG07015;RSG14904;RSG42146;RSG07376;RSG44448;RSG45538;RSG24617;RSG43358;RSG20018;RSG35985;RSG37920;RSG…	3.14465	1.51808
	mitochondrial membrane part	2.56733	0.00475757	3.43987e-05	4.46346	27	299	1245	35865	RSG26020;RSG03304;RSG03128;RSG06670;RSG03241;RSG04450;RSG16414;RSG01228;RSG41409;RSG11881;RSG05633;RSG08849;RSG07715;RSG11238;RSG09911;RSG06889;RSG14604;RSG44285;RSG04660;RSG46643;RSG39443;RSG16769;RSG38317;RSG56343;RSG01956;RSG13471;RSG31364	RSG60816;RSG34529;RSG28522;RSG00990;RSG28523;RSG03102;RSG54810;RSG06736;RSG37915;RSG54812;RSG10434;RSG30723;RSG22663;RSG28085;RSG08355;RSG08477;RSG02250;RSG13947;RSG39530;RSG18951;RSG17868;RSG22787;RSG57087;RSG38687;RSG57522;RSG01035;RSG54008;RSG52065;RSG25260;RSG05634;RSG00741;RSG21585;RSG08345;RSG14904;RSG49697;RSG04782;RSG42146;RSG44448;RSG37364;RSG14465;RSG40522;RSG14466;RSG58042;RSG35985;RSG…	2.12264	0.826789
	inner mitochondrial membrane protein complex	2.92279	0.0030705	2.10166e-05	4.67744	22	214	1250	35950	RSG05633;RSG26020;RSG08849;RSG07715;RSG11238;RSG09911;RSG06889;RSG03128;RSG06670;RSG14604;RSG44285;RSG03241;RSG04450;RSG16414;RSG16769;RSG01228;RSG56343;RSG01956;RSG41409;RSG11881;RSG13471;RSG31364	RSG60816;RSG34529;RSG28522;RSG00990;RSG28523;RSG03102;RSG54810;RSG06736;RSG37915;RSG54812;RSG10434;RSG30723;RSG22663;RSG28085;RSG08355;RSG13947;RSG39530;RSG17868;RSG22787;RSG38687;RSG57522;RSG01035;RSG54008;RSG52065;RSG25260;RSG05634;RSG00741;RSG21585;RSG49697;RSG37364;RSG14465;RSG40522;RSG14466;RSG58042;RSG35985;RSG37920;RSG32234;RSG55325;RSG04214;RSG30026;RSG33413;RSG38309;RSG24028;RSG21672;RSG…	1.72956	0.591749
	mitochondrial protein complex	3.2657	1.00303e-05	1.17993e-08	7.92814	34	296	1238	35868	RSG26020;RSG34920;RSG12019;RSG12238;RSG03128;RSG06670;RSG03241;RSG21198;RSG03240;RSG04450;RSG47306;RSG16414;RSG01228;RSG12533;RSG41409;RSG11881;RSG05633;RSG08849;RSG07715;RSG11238;RSG09911;RSG06889;RSG14604;RSG44285;RSG04660;RSG46643;RSG07750;RSG39443;RSG16769;RSG56343;RSG01956;RSG17099;RSG13471;RSG31364	RSG60816;RSG34529;RSG28522;RSG00990;RSG28523;RSG03102;RSG54810;RSG06736;RSG37915;RSG54812;RSG10434;RSG27317;RSG30723;RSG22663;RSG28085;RSG08355;RSG02250;RSG13947;RSG21218;RSG59260;RSG39530;RSG40893;RSG17868;RSG22787;RSG38687;RSG30165;RSG57522;RSG01035;RSG54008;RSG52065;RSG25260;RSG33689;RSG05634;RSG00741;RSG63878;RSG21585;RSG46502;RSG49697;RSG19910;RSG37364;RSG14465;RSG40522;RSG14466;RSG58042;RSG…	2.67296	0.818494
	DNA packaging complex	4.27991	0.00256304	1.63078e-05	4.78761	14	93	1258	36071	RSG53588;RSG07896;RSG39918;RSG26042;RSG42281;RSG04205;RSG07891;RSG26896;RSG26026;RSG20304;RSG19232;RSG55641;RSG19203;RSG51631	RSG07865;RSG53841;RSG53568;RSG33679;RSG13944;RSG60931;RSG21570;RSG18634;RSG41624;RSG20401;RSG24726;RSG50858;RSG13346;RSG15845;RSG00359;RSG12453;RSG14670;RSG55148;RSG31589;RSG07578;RSG05477;RSG28579;RSG31306;RSG43990;RSG14628;RSG05595;RSG26037;RSG23761;RSG28057;RSG32919;RSG24619;RSG17897;RSG13099;RSG20736;RSG40004;RSG14104;RSG21742;RSG38578;RSG32921;RSG05028;RSG12716;RSG27258;RSG32687;RSG06598;RSG…	1.10063	0.257162
	preribosome	4.41644	0.00061186	2.89031e-06	5.53906	16	103	1256	36061	RSG01891;RSG30236;RSG06227;RSG00881;RSG05813;RSG02885;RSG12228;RSG04457;RSG01544;RSG28386;RSG41842;RSG22512;RSG27418;RSG52283;RSG04605;RSG13032	RSG07668;RSG06854;RSG02772;RSG01686;RSG01840;RSG17072;RSG49504;RSG42035;RSG10270;RSG01447;RSG34123;RSG50283;RSG11910;RSG41293;RSG08582;RSG04384;RSG38570;RSG13412;RSG15798;RSG17173;RSG35623;RSG50566;RSG08936;RSG23335;RSG20067;RSG22489;RSG64158;RSG24829;RSG41447;RSG17649;RSG00017;RSG31197;RSG01905;RSG04048;RSG07799;RSG05135;RSG04685;RSG40066;RSG46169;RSG39123;RSG11094;RSG39649;RSG50546;RSG10563;RSG…	1.25786	0.284814
	nucleosome	4.52308	0.00158656	9.33003e-06	5.03012	14	88	1258	36076	RSG53588;RSG07896;RSG39918;RSG26042;RSG42281;RSG04205;RSG07891;RSG26896;RSG26026;RSG20304;RSG19232;RSG55641;RSG19203;RSG51631	RSG07865;RSG53841;RSG53568;RSG33679;RSG13944;RSG60931;RSG21570;RSG41624;RSG24726;RSG50858;RSG13346;RSG15845;RSG00359;RSG14670;RSG55148;RSG31589;RSG07578;RSG05477;RSG28579;RSG31306;RSG43990;RSG14628;RSG05595;RSG26037;RSG23761;RSG28057;RSG32919;RSG24619;RSG17897;RSG13099;RSG20736;RSG40004;RSG14104;RSG21742;RSG38578;RSG32921;RSG05028;RSG12716;RSG27258;RSG06598;RSG03127;RSG37937;RSG49680;RSG31954;RSG…	1.10063	0.243336
	small-subunit processome	5.07693	0.00948642	7.40769e-05	4.13032	10	56	1262	36108	RSG01891;RSG00881;RSG05813;RSG02885;RSG22512;RSG12228;RSG04457;RSG01544;RSG27418;RSG52283	RSG06854;RSG58812;RSG05326;RSG53802;RSG04593;RSG10270;RSG56107;RSG50283;RSG10227;RSG01356;RSG11910;RSG08582;RSG06122;RSG04384;RSG19833;RSG23725;RSG13412;RSG17173;RSG30094;RSG35623;RSG50566;RSG51334;RSG08936;RSG51163;RSG20067;RSG22489;RSG03681;RSG46897;RSG42212;RSG64158;RSG37251;RSG41447;RSG17649;RSG00017;RSG31197;RSG31153;RSG01905;RSG04048;RSG02740;RSG05059;RSG04685;RSG11978;RSG08607;RSG06946;RSG…	0.786164	0.15485
BIOLOGICAL_PROCESS	ncRNA metabolic process	2.03077	0.0031392	2.17895e-05	4.66175	45	630	1227	35534	RSG28620;RSG29852;RSG25097;RSG54338;RSG00331;RSG37516;RSG04457;RSG01544;RSG09422;RSG24940;RSG20982;RSG28386;RSG07024;RSG39696;RSG41842;RSG32161;RSG27418;RSG34840;RSG18352;RSG39538;RSG52196;RSG59701;RSG37357;RSG14296;RSG01891;RSG06227;RSG31105;RSG47394;RSG03299;RSG00881;RSG05813;RSG00860;RSG02885;RSG12228;RSG09333;RSG22015;RSG04780;RSG18524;RSG22512;RSG11676;RSG52283;RSG00844;RSG04605;RSG34474;RSG…	RSG11408;RSG01840;RSG00995;RSG09203;RSG23994;RSG06179;RSG08592;RSG42035;RSG09684;RSG19248;RSG24728;RSG00514;RSG18393;RSG19120;RSG12850;RSG35611;RSG03907;RSG32463;RSG07018;RSG00981;RSG37805;RSG10545;RSG14900;RSG41293;RSG21101;RSG07131;RSG45413;RSG08582;RSG42148;RSG23526;RSG23525;RSG17173;RSG34652;RSG19352;RSG11752;RSG11510;RSG30292;RSG34654;RSG35623;RSG02926;RSG35980;RSG10660;RSG34891;RSG31386;RSG…	3.53774	1.74206
	response to cold	2.2014	0.000416085	1.80505e-06	5.74351	47	607	1225	35557	RSG11849;RSG04136;RSG04797;RSG05223;RSG05669;RSG08438;RSG03128;RSG44396;RSG07682;RSG44397;RSG21433;RSG47881;RSG04430;RSG24265;RSG41983;RSG07091;RSG32161;RSG21434;RSG16736;RSG18636;RSG11643;RSG33035;RSG03408;RSG28728;RSG02913;RSG14296;RSG15242;RSG31105;RSG06423;RSG00685;RSG37924;RSG14604;RSG13857;RSG06189;RSG03792;RSG03076;RSG22891;RSG41356;RSG21727;RSG41258;RSG06191;RSG25989;RSG04308;RSG11552;RSG…	RSG06175;RSG42153;RSG42031;RSG21696;RSG06299;RSG23750;RSG06298;RSG08231;RSG46516;RSG25818;RSG25938;RSG18393;RSG33433;RSG54375;RSG31376;RSG57403;RSG33792;RSG36959;RSG12727;RSG22674;RSG08585;RSG26910;RSG08587;RSG46742;RSG20019;RSG45659;RSG29190;RSG22556;RSG00865;RSG35741;RSG37922;RSG19599;RSG00628;RSG56899;RSG30026;RSG08138;RSG09586;RSG51080;RSG23611;RSG08135;RSG28185;RSG43581;RSG28186;RSG14816;RSG…	3.69497	1.67846
	sulfur compound metabolic process	2.20516	7.94322e-05	1.9144e-07	6.71797	56	722	1216	35442	RSG06812;RSG05129;RSG23430;RSG43366;RSG17909;RSG04430;RSG07387;RSG13105;RSG10474;RSG38567;RSG38565;RSG56029;RSG01673;RSG53513;RSG12888;RSG49613;RSG07892;RSG25342;RSG11272;RSG16960;RSG14423;RSG18947;RSG05959;RSG00789;RSG35660;RSG30252;RSG05940;RSG23490;RSG07720;RSG09425;RSG24940;RSG13682;RSG14058;RSG12116;RSG02956;RSG38701;RSG39238;RSG06423;RSG28711;RSG03557;RSG03478;RSG22775;RSG23982;RSG03792;RSG…	RSG00991;RSG19371;RSG32109;RSG01842;RSG44693;RSG43363;RSG23630;RSG23631;RSG07388;RSG23750;RSG42278;RSG08110;RSG44212;RSG46637;RSG44699;RSG22788;RSG23878;RSG21457;RSG24965;RSG20127;RSG48815;RSG06180;RSG25812;RSG02932;RSG32581;RSG35732;RSG33797;RSG09315;RSG33326;RSG23885;RSG24975;RSG21103;RSG42020;RSG41294;RSG23881;RSG45413;RSG20371;RSG06166;RSG23880;RSG47950;RSG06165;RSG08470;RSG44208;RSG23403;RSG…	4.40252	1.99646
	ribosome biogenesis	2.21899	6.83588e-07	3.29504e-10	9.48214	80	1025	1192	35139	RSG29852;RSG49783;RSG34920;RSG12019;RSG29770;RSG42396;RSG07024;RSG39696;RSG35571;RSG08283;RSG41505;RSG20249;RSG12533;RSG34840;RSG39538;RSG46919;RSG52196;RSG17102;RSG31105;RSG25780;RSG47394;RSG03298;RSG00860;RSG02885;RSG07814;RSG04780;RSG44487;RSG22512;RSG25989;RSG25867;RSG11676;RSG03617;RSG02925;RSG06997;RSG23490;RSG27610;RSG00331;RSG04457;RSG12238;RSG01544;RSG52736;RSG09422;RSG20982;RSG40153;RSG…	RSG11408;RSG30169;RSG10799;RSG18281;RSG01840;RSG07385;RSG08475;RSG45420;RSG46517;RSG21218;RSG24728;RSG07391;RSG26901;RSG19120;RSG30165;RSG19366;RSG32116;RSG00981;RSG10305;RSG19360;RSG33689;RSG36716;RSG10545;RSG07374;RSG41293;RSG46984;RSG42148;RSG19359;RSG43237;RSG22799;RSG30170;RSG17173;RSG19594;RSG19352;RSG35621;RSG18264;RSG35623;RSG19599;RSG18023;RSG02927;RSG30148;RSG31238;RSG31479;RSG36929;RSG…	6.28931	2.83431
	secondary metabolite biosynthetic process	2.27447	0.00337122	2.405e-05	4.61889	34	425	1238	35739	RSG07720;RSG09128;RSG02733;RSG23430;RSG43366;RSG17909;RSG07387;RSG13682;RSG38343;RSG14733;RSG03826;RSG02956;RSG38701;RSG39238;RSG38567;RSG38565;RSG01772;RSG03557;RSG11954;RSG46223;RSG23982;RSG24637;RSG14423;RSG50428;RSG46804;RSG05959;RSG00789;RSG02825;RSG19053;RSG35045;RSG32113;RSG12342;RSG35660;RSG30252	RSG32107;RSG32109;RSG32108;RSG24842;RSG07388;RSG23750;RSG08110;RSG07386;RSG23517;RSG08360;RSG30041;RSG33797;RSG00637;RSG07139;RSG07138;RSG58604;RSG07137;RSG10544;RSG00621;RSG29064;RSG23644;RSG43110;RSG23520;RSG23521;RSG29067;RSG07136;RSG43113;RSG07135;RSG06288;RSG43111;RSG43112;RSG21467;RSG44208;RSG10542;RSG00622;RSG32114;RSG16088;RSG00890;RSG10337;RSG10338;RSG17094;RSG12635;RSG12634;RSG21794;RSG…	2.67296	1.1752
	ncRNA processing	2.35452	0.000504648	2.23791e-06	5.65016	40	483	1232	35681	RSG28620;RSG29852;RSG54338;RSG00331;RSG37516;RSG04457;RSG01544;RSG09422;RSG20982;RSG28386;RSG07024;RSG39696;RSG41842;RSG32161;RSG27418;RSG34840;RSG18352;RSG39538;RSG52196;RSG59701;RSG37357;RSG14296;RSG01891;RSG06227;RSG31105;RSG47394;RSG03299;RSG00881;RSG05813;RSG00860;RSG02885;RSG12228;RSG22015;RSG18524;RSG22512;RSG11676;RSG52283;RSG04605;RSG34474;RSG13032	RSG11408;RSG01840;RSG09203;RSG08592;RSG42035;RSG09684;RSG19248;RSG24728;RSG00514;RSG18393;RSG19120;RSG12850;RSG35611;RSG32463;RSG00981;RSG10545;RSG41293;RSG21101;RSG07131;RSG08582;RSG42148;RSG23526;RSG23525;RSG17173;RSG34652;RSG19352;RSG11752;RSG11510;RSG30292;RSG34654;RSG35623;RSG10660;RSG34891;RSG31386;RSG32568;RSG10336;RSG43581;RSG23730;RSG45523;RSG09462;RSG21550;RSG24828;RSG24829;RSG08261;RSG…	3.14465	1.33558
	rRNA metabolic process	2.96347	9.46586e-05	2.37263e-07	6.62477	32	307	1240	35857	RSG29852;RSG00331;RSG04457;RSG01544;RSG09422;RSG20982;RSG28386;RSG07024;RSG39696;RSG41842;RSG32161;RSG27418;RSG34840;RSG39538;RSG52196;RSG14296;RSG01891;RSG06227;RSG31105;RSG47394;RSG00881;RSG05813;RSG00860;RSG02885;RSG12228;RSG18524;RSG22512;RSG11676;RSG52283;RSG04605;RSG34474;RSG13032	RSG06854;RSG11408;RSG30840;RSG01840;RSG04559;RSG63407;RSG30848;RSG08592;RSG42035;RSG09684;RSG31819;RSG19248;RSG24728;RSG58173;RSG18393;RSG19120;RSG43806;RSG32463;RSG00981;RSG10545;RSG41293;RSG21101;RSG08582;RSG05991;RSG29861;RSG42148;RSG23526;RSG38570;RSG15798;RSG23525;RSG17173;RSG34652;RSG19352;RSG11752;RSG11510;RSG30292;RSG34654;RSG35623;RSG50566;RSG59255;RSG10660;RSG34891;RSG31386;RSG11196;RSG…	2.51572	0.848911
	rRNA processing	3.02255	6.84272e-05	1.5832e-07	6.80046	32	301	1240	35863	RSG29852;RSG00331;RSG04457;RSG01544;RSG09422;RSG20982;RSG28386;RSG07024;RSG39696;RSG41842;RSG32161;RSG27418;RSG34840;RSG39538;RSG52196;RSG14296;RSG01891;RSG06227;RSG31105;RSG47394;RSG00881;RSG05813;RSG00860;RSG02885;RSG12228;RSG18524;RSG22512;RSG11676;RSG52283;RSG04605;RSG34474;RSG13032	RSG06854;RSG11408;RSG01840;RSG04559;RSG63407;RSG30848;RSG08592;RSG42035;RSG09684;RSG31819;RSG19248;RSG24728;RSG58173;RSG18393;RSG19120;RSG43806;RSG32463;RSG00981;RSG10545;RSG41293;RSG21101;RSG08582;RSG05991;RSG29861;RSG42148;RSG23526;RSG38570;RSG15798;RSG23525;RSG17173;RSG34652;RSG19352;RSG11752;RSG11510;RSG30292;RSG34654;RSG35623;RSG50566;RSG59255;RSG10660;RSG34891;RSG31386;RSG11196;RSG59138;RSG…	2.51572	0.832319
	sulfur compound biosynthetic process	3.56872	1.00303e-05	1.40316e-08	7.85289	30	239	1242	35925	RSG05940;RSG07720;RSG06812;RSG23430;RSG43366;RSG17909;RSG07387;RSG13682;RSG12116;RSG02956;RSG38701;RSG39238;RSG38567;RSG38565;RSG28711;RSG03557;RSG23982;RSG07892;RSG11272;RSG35284;RSG24637;RSG14423;RSG05959;RSG00789;RSG02825;RSG19053;RSG02827;RSG12342;RSG35660;RSG30252	RSG28763;RSG29853;RSG52510;RSG01164;RSG48495;RSG32109;RSG07388;RSG23750;RSG28761;RSG58292;RSG36264;RSG22788;RSG24965;RSG25812;RSG02932;RSG39779;RSG35732;RSG33797;RSG36267;RSG05511;RSG02364;RSG07930;RSG24293;RSG09315;RSG33326;RSG24179;RSG06166;RSG11070;RSG06729;RSG00747;RSG16088;RSG03245;RSG12635;RSG12634;RSG63503;RSG09585;RSG14932;RSG21436;RSG13843;RSG12632;RSG12631;RSG12630;RSG18058;RSG06862;RSG…	2.35849	0.660878
	glycosyl compound biosynthetic process	3.75129	0.000651675	3.14121e-06	5.5029	19	144	1253	36020	RSG07720;RSG03557;RSG07715;RSG23982;RSG17915;RSG43366;RSG07387;RSG25342;RSG13682;RSG38343;RSG24637;RSG14423;RSG01822;RSG05959;RSG00789;RSG38701;RSG12342;RSG35660;RSG37357	RSG28763;RSG29853;RSG29215;RSG52510;RSG49987;RSG14912;RSG23631;RSG45149;RSG07388;RSG29212;RSG28761;RSG25651;RSG17908;RSG17466;RSG41102;RSG13265;RSG32181;RSG26868;RSG19243;RSG10276;RSG56793;RSG00914;RSG11241;RSG07930;RSG10944;RSG28656;RSG03854;RSG55219;RSG37527;RSG49978;RSG22274;RSG28254;RSG18789;RSG26915;RSG40129;RSG06729;RSG03857;RSG16088;RSG32234;RSG51376;RSG03245;RSG06116;RSG54874;RSG32848;RSG…	1.49371	0.398186
	ribosomal small subunit biogenesis	3.88798	0.00200028	1.23414e-05	4.90863	16	117	1256	36047	RSG30236;RSG06227;RSG00881;RSG05813;RSG02885;RSG12228;RSG04457;RSG01544;RSG09422;RSG41842;RSG22512;RSG11676;RSG27418;RSG00854;RSG52283;RSG42729	RSG06854;RSG04559;RSG08871;RSG49504;RSG21294;RSG08870;RSG10270;RSG19801;RSG37471;RSG40816;RSG19120;RSG50283;RSG11910;RSG41293;RSG26358;RSG04384;RSG23242;RSG40127;RSG39780;RSG02767;RSG11598;RSG35623;RSG50566;RSG52104;RSG10660;RSG13097;RSG59138;RSG05027;RSG00891;RSG06758;RSG20067;RSG09467;RSG22489;RSG22521;RSG37295;RSG26605;RSG34069;RSG00017;RSG31197;RSG17084;RSG02712;RSG10296;RSG36089;RSG01905;RSG…	1.25786	0.323526
	chromatin assembly or disassembly	4.39652	0.00115975	6.14925e-06	5.21118	15	97	1257	36067	RSG53588;RSG04205;RSG08299;RSG26896;RSG26026;RSG08991;RSG04032;RSG20304;RSG03539;RSG30185;RSG19232;RSG55641;RSG51687;RSG17198;RSG50167	RSG53568;RSG13944;RSG21570;RSG26102;RSG41624;RSG24726;RSG50858;RSG38966;RSG28534;RSG31306;RSG43990;RSG05595;RSG28892;RSG23761;RSG32919;RSG09277;RSG32194;RSG14104;RSG21742;RSG49739;RSG32077;RSG33200;RSG10781;RSG32078;RSG32722;RSG30545;RSG06598;RSG03127;RSG49680;RSG28580;RSG06074;RSG13166;RSG24428;RSG00931;RSG11664;RSG14891;RSG04169;RSG12748;RSG39929;RSG04449;RSG12866;RSG26218;RSG13833;RSG07311;RSG…	1.17925	0.268223
	DNA packaging	4.68962	0.00034757	1.44081e-06	5.84139	16	97	1256	36067	RSG53588;RSG04205;RSG08299;RSG26896;RSG03792;RSG26026;RSG04032;RSG35284;RSG20304;RSG03539;RSG30185;RSG19232;RSG55641;RSG51687;RSG17198;RSG50167	RSG53568;RSG09722;RSG13944;RSG21570;RSG47323;RSG41624;RSG20401;RSG24726;RSG50858;RSG38966;RSG11487;RSG58574;RSG12453;RSG28534;RSG60801;RSG08348;RSG31306;RSG43990;RSG05595;RSG23761;RSG32919;RSG09277;RSG32194;RSG14104;RSG21742;RSG49739;RSG32687;RSG06598;RSG03127;RSG49680;RSG28580;RSG64158;RSG13166;RSG24428;RSG00931;RSG11664;RSG14891;RSG12748;RSG39929;RSG04449;RSG12866;RSG13833;RSG48223;RSG35283;RSG…	1.25786	0.268223
	toxin metabolic process	4.78835	0.000307263	1.12964e-06	5.94706	16	95	1256	36069	RSG53513;RSG12888;RSG22775;RSG23430;RSG17909;RSG04430;RSG37909;RSG18947;RSG32253;RSG02825;RSG19053;RSG02956;RSG39238;RSG38567;RSG30252;RSG38565	RSG02333;RSG02332;RSG02334;RSG32109;RSG00356;RSG02336;RSG50091;RSG07784;RSG23750;RSG23431;RSG49861;RSG42355;RSG17908;RSG46637;RSG63043;RSG39177;RSG42754;RSG31093;RSG18911;RSG31092;RSG30080;RSG51307;RSG11245;RSG46918;RSG33038;RSG33797;RSG39217;RSG39216;RSG32783;RSG00914;RSG12890;RSG55975;RSG27762;RSG01032;RSG07930;RSG58604;RSG52227;RSG09877;RSG12889;RSG12887;RSG03051;RSG22995;RSG42020;RSG41294;RSG…	1.25786	0.262692
	nucleosome organization	4.85404	0.000887703	4.53565e-06	5.34336	14	82	1258	36082	RSG53588;RSG04515;RSG04205;RSG26896;RSG26026;RSG04032;RSG20304;RSG03539;RSG30185;RSG19232;RSG55641;RSG51687;RSG17198;RSG50167	RSG07865;RSG53568;RSG01001;RSG13944;RSG21570;RSG63523;RSG22748;RSG41624;RSG24726;RSG50858;RSG13346;RSG21657;RSG22228;RSG38966;RSG04519;RSG38406;RSG35499;RSG14670;RSG31589;RSG07578;RSG59858;RSG28579;RSG12648;RSG31306;RSG43990;RSG05595;RSG26433;RSG23761;RSG28057;RSG06001;RSG32919;RSG62223;RSG64201;RSG20977;RSG20736;RSG32194;RSG14104;RSG21742;RSG49739;RSG10781;RSG13054;RSG32921;RSG25275;RSG06598;RSG…	1.10063	0.226745
	maturation of SSU-rRNA	4.87385	0.0030705	2.07614e-05	4.68274	12	70	1260	36094	RSG06227;RSG41842;RSG00881;RSG05813;RSG02885;RSG22512;RSG12228;RSG04457;RSG01544;RSG11676;RSG09422;RSG52283	RSG04559;RSG49504;RSG21294;RSG30480;RSG19120;RSG19049;RSG01356;RSG11910;RSG41293;RSG05155;RSG06122;RSG04384;RSG23242;RSG19833;RSG20219;RSG23725;RSG50404;RSG11598;RSG30094;RSG35623;RSG50566;RSG10660;RSG51334;RSG13097;RSG59138;RSG05027;RSG51163;RSG06318;RSG35118;RSG20067;RSG05061;RSG22489;RSG46897;RSG42212;RSG05065;RSG24187;RSG29477;RSG13122;RSG41644;RSG37251;RSG26925;RSG26605;RSG00017;RSG31197;RSG…	0.943396	0.193563
	chromatin assembly	4.91397	0.000813199	3.99818e-06	5.39814	14	81	1258	36083	RSG53588;RSG04205;RSG08299;RSG26896;RSG26026;RSG04032;RSG20304;RSG03539;RSG30185;RSG19232;RSG55641;RSG51687;RSG17198;RSG50167	RSG07865;RSG53568;RSG13944;RSG21570;RSG22748;RSG59062;RSG41624;RSG24726;RSG50858;RSG13346;RSG21657;RSG22228;RSG38966;RSG38406;RSG14670;RSG31589;RSG07578;RSG28534;RSG28579;RSG12648;RSG11558;RSG31306;RSG43990;RSG05595;RSG26433;RSG23761;RSG28057;RSG06001;RSG32919;RSG09277;RSG62223;RSG14540;RSG20977;RSG20736;RSG32194;RSG14104;RSG21742;RSG25748;RSG49739;RSG13054;RSG32921;RSG25275;RSG06598;RSG03127;RSG…	1.10063	0.22398
	nucleosome assembly	5.51643	0.00061186	2.88117e-06	5.54043	13	67	1259	36097	RSG53588;RSG04205;RSG26896;RSG26026;RSG04032;RSG20304;RSG03539;RSG30185;RSG19232;RSG55641;RSG51687;RSG17198;RSG50167	RSG07865;RSG53568;RSG13944;RSG21570;RSG22748;RSG41624;RSG24726;RSG50858;RSG13346;RSG22228;RSG38406;RSG14670;RSG31589;RSG07578;RSG28579;RSG12648;RSG31306;RSG43990;RSG05595;RSG26433;RSG23761;RSG28057;RSG06001;RSG32919;RSG20977;RSG20736;RSG32194;RSG14104;RSG21742;RSG49739;RSG13054;RSG32921;RSG25275;RSG06598;RSG03127;RSG49680;RSG31954;RSG28580;RSG21197;RSG06154;RSG13166;RSG36281;RSG00931;RSG11664;RSG…	1.02201	0.185267
	glucosinolate biosynthetic process	6.05903	0.000307263	1.15524e-06	5.93733	13	61	1259	36103	RSG07720;RSG03557;RSG23982;RSG43366;RSG07387;RSG13682;RSG24637;RSG14423;RSG05959;RSG00789;RSG38701;RSG12342;RSG35660	RSG28763;RSG29853;RSG29215;RSG52510;RSG04872;RSG05960;RSG49987;RSG40296;RSG07388;RSG23431;RSG29212;RSG28761;RSG25651;RSG17908;RSG15645;RSG32181;RSG06937;RSG00914;RSG10350;RSG07930;RSG52425;RSG03854;RSG18904;RSG49978;RSG28254;RSG45337;RSG21544;RSG06729;RSG15074;RSG16088;RSG51376;RSG06116;RSG02874;RSG12635;RSG12634;RSG48754;RSG02191;RSG09585;RSG39553;RSG11180;RSG14932;RSG14855;RSG13843;RSG39957;RSG…	1.02201	0.168676
	toxin biosynthetic process	8.52925	0.000951769	4.95474e-06	5.30498	9	30	1263	36134	RSG02825;RSG19053;RSG02956;RSG23430;RSG39238;RSG17909;RSG38567;RSG30252;RSG38565	RSG30863;RSG32109;RSG00356;RSG23750;RSG23431;RSG17908;RSG21837;RSG42754;RSG18911;RSG30080;RSG34424;RSG33797;RSG00914;RSG07930;RSG58604;RSG28117;RSG52227;RSG22995;RSG45930;RSG07234;RSG24155;RSG14785;RSG34152;RSG19659;RSG23866;RSG55051;RSG05913;RSG01617;RSG35960;RSG17112	0.707547	0.0829554
	sulfate assimilation	15.1631	0.000191971	5.40472e-07	6.26723	8	15	1264	36149	RSG02825;RSG19053;RSG02956;RSG23430;RSG39238;RSG17909;RSG38567;RSG38565	RSG28411;RSG08309;RSG05543;RSG52227;RSG63839;RSG52404;RSG37428;RSG43143;RSG03063;RSG36352;RSG42754;RSG05181;RSG19659;RSG33665;RSG33797	0.628931	0.0414777
	hydrogen sulfide biosynthetic process	56.8616	9.88164e-07	7.62105e-10	9.11799	8	4	1264	36160	RSG02825;RSG19053;RSG02956;RSG23430;RSG39238;RSG17909;RSG38567;RSG38565	RSG42754;RSG33797;RSG52227;RSG19659	0.628931	0.0110607

## Sheet: Table S7
Table S7. Detailed information of GO enrichment analysis between the accession RA280-82 and RA157-74 roots.
GO Category	GO Name	Fold-change (%Test/%Ref)	False discovery rate (FDR)	P-Value	-LOG(P-Value)	Nr Test	Nr Reference	Non Annot Test	Non Annot Reference	TestSeq Sequences	RefSet Sequences	Test (%)	Ref (%)
MOLECULAR_FUNCTION	adenylylsulfate kinase activity	24.108	0.000615949	2.969e-06	5.52739	6	6	1485	35939	RSG19053;RSG02956;RSG23430;RSG17909;RSG38567;RSG38565	RSG02825;RSG42754;RSG33797;RSG52227;RSG39238;RSG19659	0.402414	0.0166922
CELLULAR_COMPONENT	plant-type cell wall	2.13165	0.00308706	1.94508e-05	4.71106	42	475	1449	35470	RSG05203;RSG52035;RSG08835;RSG11804;RSG05105;RSG33515;RSG17969;RSG46456;RSG40792;RSG40598;RSG59166;RSG10795;RSG16391;RSG14071;RSG01747;RSG28609;RSG37794;RSG34145;RSG08747;RSG06766;RSG08307;RSG49352;RSG30138;RSG03213;RSG53613;RSG04622;RSG42181;RSG11710;RSG42562;RSG02360;RSG40683;RSG06188;RSG38112;RSG12261;RSG08491;RSG40940;RSG21804;RSG23826;RSG48529;RSG00820;RSG10147;RSG04109	RSG19491;RSG11889;RSG11525;RSG00752;RSG60813;RSG09564;RSG06054;RSG06174;RSG07261;RSG46879;RSG48934;RSG46518;RSG56548;RSG10307;RSG08589;RSG16090;RSG20013;RSG42141;RSG40085;RSG07492;RSG08225;RSG18148;RSG20016;RSG22679;RSG37921;RSG32472;RSG57993;RSG36833;RSG02802;RSG01834;RSG19478;RSG02806;RSG08017;RSG32209;RSG08015;RSG42135;RSG09591;RSG09592;RSG08382;RSG22526;RSG20468;RSG56770;RSG54110;RSG01869;RSG…	2.8169	1.32146
BIOLOGICAL_PROCESS	response to antibiotic	2.12237	0.00464397	3.13388e-05	4.50392	39	443	1452	35502	RSG32886;RSG01004;RSG30425;RSG40150;RSG24544;RSG42691;RSG30908;RSG41983;RSG17029;RSG22706;RSG42535;RSG16835;RSG35391;RSG19506;RSG30240;RSG53581;RSG00914;RSG33694;RSG06886;RSG24073;RSG37948;RSG26051;RSG08207;RSG28493;RSG07234;RSG06561;RSG59492;RSG15696;RSG44867;RSG37166;RSG26719;RSG13335;RSG17714;RSG10760;RSG00789;RSG17790;RSG12761;RSG08708;RSG18464	RSG23511;RSG48931;RSG22543;RSG21570;RSG06299;RSG08351;RSG06298;RSG46994;RSG09200;RSG46516;RSG26906;RSG22548;RSG12611;RSG02937;RSG33209;RSG35628;RSG37928;RSG17180;RSG00742;RSG11875;RSG07372;RSG25940;RSG29188;RSG43357;RSG23766;RSG33201;RSG01714;RSG16088;RSG54124;RSG56424;RSG00893;RSG02953;RSG34989;RSG02952;RSG01742;RSG40072;RSG08135;RSG29153;RSG42493;RSG41286;RSG08372;RSG21550;RSG09585;RSG00535;RSG…	2.61569	1.23244
	sulfur compound metabolic process	2.19778	1.04077e-05	2.50837e-08	7.60061	65	713	1426	35232	RSG06812;RSG05041;RSG23430;RSG43366;RSG17909;RSG07388;RSG09880;RSG05365;RSG07387;RSG51307;RSG06937;RSG38567;RSG16373;RSG00914;RSG38565;RSG55975;RSG28411;RSG34216;RSG33326;RSG02205;RSG23881;RSG28254;RSG07970;RSG25342;RSG14423;RSG18947;RSG02845;RSG05959;RSG00789;RSG35660;RSG48155;RSG07720;RSG09387;RSG13682;RSG14058;RSG13843;RSG53581;RSG19064;RSG38425;RSG02956;RSG38701;RSG52201;RSG06423;RSG28711;RSG…	RSG00991;RSG19371;RSG32109;RSG01842;RSG44693;RSG43363;RSG23630;RSG23631;RSG23750;RSG42278;RSG08110;RSG44212;RSG46637;RSG44699;RSG22788;RSG23878;RSG21457;RSG24965;RSG20127;RSG48815;RSG06180;RSG25812;RSG02932;RSG32581;RSG35732;RSG33797;RSG09315;RSG23885;RSG24975;RSG21103;RSG42020;RSG41294;RSG45413;RSG20371;RSG06166;RSG23880;RSG47950;RSG06165;RSG08470;RSG44208;RSG23403;RSG10663;RSG01954;RSG10661;RSG…	4.35949	1.98359
	response to cold	2.2576	3.20464e-05	9.35545e-08	7.02894	56	598	1435	35347	RSG46390;RSG23150;RSG28205;RSG03940;RSG13789;RSG42153;RSG04154;RSG09880;RSG41983;RSG22706;RSG18636;RSG12455;RSG39774;RSG02485;RSG26033;RSG23720;RSG26954;RSG41258;RSG14942;RSG25989;RSG19516;RSG07886;RSG48155;RSG09745;RSG48710;RSG07682;RSG23611;RSG21433;RSG28185;RSG15749;RSG25796;RSG25795;RSG16833;RSG14654;RSG21434;RSG03408;RSG33694;RSG52201;RSG31765;RSG31764;RSG06423;RSG01732;RSG08207;RSG08966;RSG…	RSG06175;RSG42031;RSG21696;RSG06299;RSG23750;RSG06298;RSG08231;RSG46516;RSG25818;RSG25938;RSG11643;RSG18393;RSG33433;RSG54375;RSG31376;RSG57403;RSG33792;RSG36959;RSG12727;RSG37924;RSG22674;RSG08585;RSG26910;RSG08587;RSG46742;RSG20019;RSG45659;RSG29190;RSG22556;RSG00865;RSG35741;RSG37922;RSG32477;RSG19599;RSG00628;RSG56899;RSG30026;RSG08138;RSG09586;RSG51080;RSG08135;RSG43581;RSG28186;RSG14816;RSG…	3.75587	1.66365
	indole-containing compound metabolic process	2.27157	0.00785324	6.20809e-05	4.20704	31	329	1460	35616	RSG56459;RSG07720;RSG08013;RSG09880;RSG19228;RSG42535;RSG37294;RSG13843;RSG06937;RSG38701;RSG31475;RSG16373;RSG00914;RSG32661;RSG52201;RSG06423;RSG01732;RSG02205;RSG24336;RSG23881;RSG07234;RSG07970;RSG00063;RSG22538;RSG37166;RSG41258;RSG46804;RSG15591;RSG19890;RSG08708;RSG18046	RSG27553;RSG35617;RSG23075;RSG52510;RSG48132;RSG29976;RSG04553;RSG29975;RSG00871;RSG53602;RSG03348;RSG31934;RSG32109;RSG47962;RSG46750;RSG09560;RSG23750;RSG25256;RSG14113;RSG23878;RSG39098;RSG15204;RSG18955;RSG58174;RSG12851;RSG00638;RSG51664;RSG11880;RSG39413;RSG51663;RSG33551;RSG07930;RSG07494;RSG23644;RSG23520;RSG23521;RSG06287;RSG23880;RSG48806;RSG16762;RSG16644;RSG14586;RSG39782;RSG20018;RSG…	2.07914	0.915287
	cellular amino acid biosynthetic process	2.27834	0.000561858	2.43744e-06	5.61307	43	455	1448	35490	RSG05465;RSG10898;RSG06812;RSG14537;RSG00190;RSG47789;RSG23430;RSG17909;RSG05365;RSG13682;RSG19228;RSG20400;RSG15867;RSG13369;RSG13843;RSG58234;RSG02956;RSG31475;RSG16373;RSG32661;RSG06423;RSG28711;RSG34216;RSG33326;RSG01732;RSG24336;RSG23881;RSG07970;RSG00063;RSG21922;RSG18767;RSG41258;RSG46668;RSG14423;RSG05181;RSG40823;RSG13754;RSG02845;RSG05959;RSG19890;RSG16143;RSG02827;RSG18046	RSG35617;RSG30168;RSG00871;RSG47962;RSG23994;RSG46755;RSG06179;RSG07144;RSG22788;RSG23878;RSG00633;RSG01844;RSG02932;RSG19483;RSG35732;RSG33797;RSG33551;RSG09315;RSG33688;RSG14900;RSG29189;RSG06287;RSG23880;RSG45538;RSG19117;RSG64040;RSG19231;RSG36832;RSG54116;RSG54358;RSG54359;RSG12759;RSG42492;RSG09102;RSG41288;RSG09101;RSG47947;RSG33530;RSG35711;RSG00416;RSG10690;RSG00419;RSG55677;RSG11539;RSG…	2.88397	1.26582
	alpha-amino acid biosynthetic process	2.3941	0.000194984	7.14296e-07	6.14612	43	433	1448	35512	RSG05465;RSG10898;RSG06812;RSG14537;RSG00190;RSG47789;RSG23430;RSG17909;RSG05365;RSG13682;RSG19228;RSG20400;RSG15867;RSG13369;RSG13843;RSG58234;RSG02956;RSG31475;RSG16373;RSG32661;RSG06423;RSG28711;RSG34216;RSG33326;RSG01732;RSG24336;RSG23881;RSG07970;RSG00063;RSG21922;RSG18767;RSG41258;RSG46668;RSG14423;RSG05181;RSG40823;RSG13754;RSG02845;RSG05959;RSG19890;RSG16143;RSG02827;RSG18046	RSG35617;RSG00871;RSG47962;RSG23994;RSG46755;RSG06179;RSG07144;RSG22788;RSG23878;RSG00633;RSG01844;RSG02932;RSG35732;RSG33797;RSG33551;RSG09315;RSG33688;RSG14900;RSG29189;RSG06287;RSG23880;RSG45538;RSG19117;RSG64040;RSG19231;RSG36832;RSG54116;RSG54358;RSG54359;RSG12759;RSG42492;RSG09102;RSG41288;RSG09101;RSG47947;RSG33530;RSG35711;RSG00416;RSG10690;RSG00419;RSG55677;RSG10689;RSG19261;RSG07154;RSG…	2.88397	1.20462
	response to drug	2.40313	4.67149e-10	1.8014e-13	12.7444	94	943	1397	35002	RSG31898;RSG11804;RSG28205;RSG39818;RSG01004;RSG09723;RSG09207;RSG13627;RSG25731;RSG09242;RSG41983;RSG17029;RSG22706;RSG37394;RSG22749;RSG19722;RSG51903;RSG30240;RSG04916;RSG52430;RSG00914;RSG27322;RSG07854;RSG56700;RSG26033;RSG06886;RSG05432;RSG26471;RSG41050;RSG25623;RSG28493;RSG28691;RSG07177;RSG06561;RSG59492;RSG37166;RSG45657;RSG26719;RSG11071;RSG06291;RSG13335;RSG48529;RSG00789;RSG39229;RSG…	RSG56315;RSG00510;RSG48931;RSG43481;RSG22543;RSG06299;RSG06298;RSG46994;RSG46516;RSG26906;RSG22548;RSG23877;RSG31493;RSG33676;RSG32345;RSG02937;RSG57403;RSG01605;RSG02938;RSG33209;RSG35628;RSG17180;RSG09558;RSG00742;RSG11875;RSG07372;RSG29188;RSG22793;RSG23645;RSG18021;RSG17172;RSG33201;RSG32356;RSG16088;RSG54124;RSG32327;RSG34508;RSG18061;RSG02953;RSG34989;RSG02952;RSG44792;RSG29153;RSG41286;RSG…	6.30449	2.62345
	secondary metabolic process	2.41451	5.84521e-07	7.88903e-10	9.10298	65	649	1426	35296	RSG23430;RSG43366;RSG17909;RSG07388;RSG09880;RSG07387;RSG23713;RSG23714;RSG51307;RSG06937;RSG00637;RSG38567;RSG16373;RSG00914;RSG38565;RSG55975;RSG07139;RSG11954;RSG02205;RSG46223;RSG43113;RSG28254;RSG14423;RSG18947;RSG05959;RSG00789;RSG32113;RSG35660;RSG37200;RSG32886;RSG48155;RSG07720;RSG21793;RSG13682;RSG14530;RSG38343;RSG25836;RSG13843;RSG15181;RSG53581;RSG38425;RSG02956;RSG38701;RSG17881;RSG…	RSG32107;RSG32109;RSG32108;RSG24842;RSG23750;RSG08110;RSG07386;RSG46516;RSG46637;RSG23517;RSG08360;RSG20007;RSG30041;RSG33313;RSG33797;RSG07138;RSG58604;RSG07137;RSG42380;RSG10544;RSG00742;RSG00621;RSG29064;RSG24975;RSG23644;RSG43110;RSG23520;RSG42020;RSG41294;RSG23521;RSG29067;RSG07136;RSG07135;RSG06288;RSG43111;RSG43112;RSG21467;RSG44208;RSG23403;RSG10542;RSG00622;RSG32114;RSG16088;RSG16089;RSG…	4.35949	1.80554
	response to nitrogen compound	2.44131	3.20464e-05	9.79849e-08	7.00884	48	474	1443	35471	RSG11804;RSG07886;RSG28205;RSG08699;RSG01004;RSG26140;RSG09723;RSG48710;RSG22662;RSG28185;RSG13627;RSG27018;RSG42691;RSG25731;RSG02493;RSG17029;RSG22749;RSG14775;RSG59166;RSG03408;RSG30240;RSG00957;RSG19101;RSG33694;RSG27322;RSG07854;RSG26033;RSG05432;RSG24073;RSG26471;RSG37948;RSG41050;RSG06140;RSG28691;RSG26016;RSG03030;RSG07234;RSG29124;RSG07177;RSG06561;RSG22891;RSG12261;RSG45657;RSG48529;RSG…	RSG10556;RSG48931;RSG43481;RSG08114;RSG23750;RSG46637;RSG25935;RSG23877;RSG31493;RSG33676;RSG32345;RSG19246;RSG19368;RSG32223;RSG01605;RSG02938;RSG23765;RSG21584;RSG29188;RSG46505;RSG23888;RSG30052;RSG00622;RSG01714;RSG34413;RSG00508;RSG31264;RSG18061;RSG35712;RSG02953;RSG34989;RSG02952;RSG20220;RSG48910;RSG07284;RSG42493;RSG21550;RSG13729;RSG42013;RSG45768;RSG64272;RSG10454;RSG00418;RSG32217;RSG…	3.21932	1.31868
	hormone biosynthetic process	2.44131	0.00223565	1.2285e-05	4.91062	32	316	1459	35629	RSG56459;RSG35519;RSG11804;RSG07720;RSG37516;RSG26624;RSG27018;RSG07166;RSG13583;RSG32084;RSG15867;RSG19506;RSG38701;RSG06419;RSG34341;RSG16373;RSG33276;RSG32661;RSG37553;RSG32633;RSG03299;RSG08948;RSG02205;RSG00522;RSG46784;RSG41050;RSG05574;RSG17731;RSG15337;RSG39084;RSG37200;RSG38631	RSG07149;RSG06731;RSG00871;RSG26580;RSG03348;RSG19371;RSG00872;RSG17192;RSG03347;RSG47962;RSG07026;RSG03461;RSG25256;RSG01042;RSG25819;RSG17741;RSG21457;RSG13389;RSG39098;RSG20127;RSG51429;RSG37119;RSG51545;RSG35611;RSG35298;RSG10548;RSG27324;RSG02244;RSG06968;RSG11878;RSG27568;RSG03336;RSG23644;RSG49458;RSG23520;RSG23521;RSG35065;RSG08470;RSG20136;RSG17737;RSG57079;RSG01954;RSG14581;RSG17057;RSG…	2.14621	0.879121
	cellular biogenic amine metabolic process	2.44574	0.00603709	4.27322e-05	4.36925	28	276	1463	35669	RSG56459;RSG01787;RSG08013;RSG09880;RSG19228;RSG42535;RSG37294;RSG13843;RSG06937;RSG18696;RSG31475;RSG16373;RSG32661;RSG52201;RSG06423;RSG01732;RSG02205;RSG24336;RSG26954;RSG23881;RSG07970;RSG00063;RSG37166;RSG41258;RSG01417;RSG19890;RSG08708;RSG18046	RSG27553;RSG35617;RSG23075;RSG52510;RSG48132;RSG04553;RSG00871;RSG03348;RSG31934;RSG47962;RSG46750;RSG09560;RSG25256;RSG14113;RSG23878;RSG39098;RSG18955;RSG58174;RSG12851;RSG00638;RSG39413;RSG33551;RSG10424;RSG23644;RSG23520;RSG23521;RSG06287;RSG23880;RSG48806;RSG16762;RSG16644;RSG39782;RSG20018;RSG10421;RSG06848;RSG50445;RSG30298;RSG35980;RSG30299;RSG51895;RSG03245;RSG04338;RSG29835;RSG10459;RSG…	1.87793	0.76784
	response to organonitrogen compound	2.548	0.000164553	5.73062e-07	6.2418	39	369	1452	35576	RSG07886;RSG28205;RSG08699;RSG01004;RSG09723;RSG48710;RSG22662;RSG28185;RSG13627;RSG42691;RSG25731;RSG17029;RSG22749;RSG59166;RSG03408;RSG30240;RSG33694;RSG27322;RSG07854;RSG26033;RSG05432;RSG24073;RSG37948;RSG06140;RSG28691;RSG26016;RSG03030;RSG07234;RSG29124;RSG07177;RSG06561;RSG22891;RSG12261;RSG45657;RSG48529;RSG17714;RSG39229;RSG38239;RSG20958	RSG03586;RSG27796;RSG03222;RSG27798;RSG52513;RSG10556;RSG19809;RSG48931;RSG43481;RSG08114;RSG04550;RSG23750;RSG41980;RSG46637;RSG36264;RSG16412;RSG40532;RSG13146;RSG42835;RSG39890;RSG25935;RSG51549;RSG23877;RSG05409;RSG31493;RSG40538;RSG33676;RSG32345;RSG19246;RSG16891;RSG19368;RSG32223;RSG01605;RSG02938;RSG30850;RSG29625;RSG28539;RSG47150;RSG63758;RSG23765;RSG25269;RSG24179;RSG27321;RSG11072;RSG…	2.61569	1.02657
	secondary metabolite biosynthetic process	2.62043	1.50781e-05	4.07004e-08	7.3904	45	414	1446	35531	RSG32886;RSG07720;RSG21793;RSG23430;RSG43366;RSG17909;RSG07388;RSG07387;RSG13682;RSG14530;RSG38343;RSG25836;RSG13843;RSG06937;RSG53581;RSG02956;RSG38701;RSG00637;RSG38567;RSG00914;RSG38565;RSG17881;RSG07139;RSG03557;RSG11954;RSG46223;RSG23982;RSG43113;RSG07234;RSG28254;RSG12906;RSG15696;RSG24637;RSG14423;RSG46804;RSG05959;RSG34511;RSG00789;RSG19053;RSG54583;RSG35045;RSG32113;RSG12342;RSG35660;RSG…	RSG32107;RSG32109;RSG32108;RSG24842;RSG23750;RSG08110;RSG07386;RSG23517;RSG08360;RSG30041;RSG33797;RSG07138;RSG58604;RSG07137;RSG10544;RSG00621;RSG29064;RSG23644;RSG43110;RSG23520;RSG23521;RSG29067;RSG07136;RSG07135;RSG06288;RSG43111;RSG43112;RSG21467;RSG44208;RSG10542;RSG00622;RSG32114;RSG16088;RSG00890;RSG10337;RSG10338;RSG17094;RSG12635;RSG12634;RSG21794;RSG14935;RSG21796;RSG29158;RSG09585;RSG…	3.01811	1.15176
	response to jasmonic acid	2.69363	3.20464e-05	9.8861e-08	7.00497	40	358	1451	35587	RSG32886;RSG28205;RSG09745;RSG13789;RSG25731;RSG43366;RSG07387;RSG41983;RSG39772;RSG41602;RSG15867;RSG13843;RSG53581;RSG51444;RSG00914;RSG04444;RSG29105;RSG36835;RSG53613;RSG37948;RSG07539;RSG26051;RSG08207;RSG26954;RSG20254;RSG23881;RSG42562;RSG07234;RSG09231;RSG28254;RSG07970;RSG22891;RSG26719;RSG48529;RSG17933;RSG50569;RSG00789;RSG36855;RSG38239;RSG37464	RSG28763;RSG33319;RSG52510;RSG27796;RSG27798;RSG11405;RSG52513;RSG09327;RSG46195;RSG29858;RSG52758;RSG48931;RSG26228;RSG21570;RSG08472;RSG26586;RSG46994;RSG08595;RSG26906;RSG23878;RSG51429;RSG58174;RSG00875;RSG39535;RSG14473;RSG53950;RSG30611;RSG35628;RSG30973;RSG07930;RSG02365;RSG01034;RSG28657;RSG29867;RSG23885;RSG48249;RSG20134;RSG25940;RSG29188;RSG23880;RSG43357;RSG22315;RSG30052;RSG51899;RSG…	2.68276	0.995966
	glycosyl compound metabolic process	2.81603	9.79799e-06	2.26696e-08	7.64456	41	351	1450	35594	RSG48155;RSG07720;RSG12117;RSG14537;RSG43366;RSG07388;RSG09880;RSG07387;RSG13682;RSG38343;RSG14654;RSG25836;RSG13843;RSG20689;RSG06937;RSG53581;RSG38425;RSG38701;RSG31597;RSG00914;RSG52201;RSG06886;RSG03557;RSG02205;RSG48622;RSG23982;RSG13638;RSG17915;RSG45791;RSG28254;RSG25342;RSG12906;RSG24637;RSG14423;RSG46804;RSG05959;RSG00789;RSG01417;RSG10463;RSG12342;RSG35660	RSG48251;RSG28763;RSG29853;RSG52510;RSG53602;RSG42272;RSG14912;RSG42394;RSG23631;RSG47167;RSG04790;RSG28761;RSG24287;RSG13265;RSG26905;RSG15204;RSG19243;RSG10430;RSG56793;RSG12850;RSG54375;RSG51664;RSG37357;RSG51663;RSG14473;RSG26595;RSG07930;RSG28656;RSG55219;RSG06725;RSG10545;RSG04546;RSG24975;RSG14586;RSG26915;RSG23526;RSG13016;RSG23403;RSG28419;RSG06729;RSG16088;RSG32234;RSG03245;RSG32325;RSG…	2.74983	0.976492
	response to wounding	3.52409	1.66446e-08	1.23536e-11	10.9082	44	301	1447	35644	RSG06931;RSG07886;RSG09745;RSG48710;RSG23611;RSG26624;RSG24544;RSG42691;RSG25731;RSG43366;RSG09242;RSG07387;RSG13682;RSG39772;RSG16833;RSG41602;RSG15867;RSG19648;RSG32220;RSG27737;RSG03408;RSG34341;RSG04444;RSG26033;RSG24073;RSG36835;RSG09811;RSG07539;RSG26954;RSG20254;RSG23881;RSG09231;RSG28254;RSG07970;RSG39883;RSG44867;RSG26719;RSG45739;RSG48529;RSG17933;RSG17714;RSG00789;RSG35045;RSG37464	RSG33319;RSG27796;RSG06731;RSG52632;RSG52633;RSG27798;RSG00871;RSG11405;RSG52513;RSG09449;RSG46195;RSG00632;RSG48931;RSG26228;RSG63648;RSG60931;RSG02492;RSG49587;RSG23750;RSG08472;RSG41067;RSG26905;RSG23878;RSG41747;RSG51429;RSG58174;RSG64050;RSG18393;RSG18034;RSG30973;RSG23885;RSG21342;RSG25269;RSG27561;RSG02241;RSG02240;RSG41056;RSG23880;RSG40520;RSG08470;RSG22315;RSG44208;RSG30052;RSG51899;RSG…	2.95104	0.83739
	response to chitin	3.94289	8.35918e-08	1.04762e-10	9.9798	35	214	1456	35731	RSG07886;RSG28205;RSG08699;RSG09723;RSG48710;RSG28185;RSG13627;RSG42691;RSG25731;RSG17029;RSG22749;RSG59166;RSG03408;RSG30240;RSG33694;RSG27322;RSG07854;RSG26033;RSG05432;RSG24073;RSG37948;RSG06140;RSG28691;RSG26016;RSG03030;RSG29124;RSG07177;RSG22891;RSG12261;RSG45657;RSG48529;RSG17714;RSG39229;RSG38239;RSG20958	RSG03222;RSG19809;RSG43481;RSG08114;RSG04550;RSG23750;RSG41980;RSG16412;RSG40532;RSG13146;RSG42835;RSG39890;RSG25935;RSG51549;RSG23877;RSG31493;RSG33676;RSG32345;RSG32223;RSG01605;RSG02938;RSG29625;RSG47150;RSG23765;RSG27321;RSG11072;RSG30052;RSG01714;RSG34413;RSG43916;RSG34098;RSG07964;RSG27895;RSG06517;RSG18061;RSG35712;RSG13729;RSG42013;RSG04571;RSG17521;RSG45768;RSG19945;RSG10454;RSG32217;RSG…	2.34742	0.595354
	sulfur compound biosynthetic process	3.96582	1.66446e-08	1.44415e-11	10.8404	38	231	1453	35714	RSG07720;RSG06812;RSG05041;RSG23430;RSG43366;RSG17909;RSG07388;RSG05365;RSG07387;RSG13682;RSG13843;RSG06937;RSG53581;RSG02956;RSG38701;RSG38567;RSG00914;RSG38565;RSG28711;RSG34216;RSG03557;RSG33326;RSG29329;RSG23982;RSG07234;RSG28254;RSG24637;RSG14423;RSG05181;RSG40823;RSG02845;RSG05959;RSG00789;RSG01417;RSG19053;RSG02827;RSG12342;RSG35660	RSG28763;RSG29853;RSG52510;RSG01164;RSG48495;RSG32109;RSG23750;RSG28761;RSG58292;RSG36264;RSG22788;RSG24965;RSG25812;RSG02932;RSG39779;RSG35732;RSG33797;RSG36267;RSG05511;RSG02364;RSG07930;RSG24293;RSG09315;RSG24179;RSG06166;RSG11070;RSG06729;RSG00747;RSG16088;RSG03245;RSG12635;RSG12634;RSG63503;RSG09585;RSG14932;RSG21436;RSG12632;RSG12631;RSG12630;RSG18058;RSG06862;RSG27424;RSG36933;RSG41392;RSG…	2.54863	0.642648
	glucosinolate biosynthetic process	4.11972	3.15239e-06	6.07808e-09	8.21623	27	158	1464	35787	RSG48155;RSG07720;RSG43366;RSG07388;RSG09880;RSG07387;RSG13682;RSG13843;RSG06937;RSG53581;RSG38425;RSG38701;RSG00914;RSG52201;RSG03557;RSG02205;RSG23982;RSG13638;RSG45791;RSG28254;RSG24637;RSG14423;RSG46804;RSG05959;RSG00789;RSG12342;RSG35660	RSG28763;RSG29853;RSG29215;RSG52510;RSG28006;RSG53602;RSG26063;RSG49987;RSG44056;RSG13306;RSG47167;RSG29212;RSG28761;RSG25651;RSG17908;RSG15204;RSG32181;RSG51664;RSG51663;RSG14473;RSG26991;RSG07930;RSG46582;RSG03854;RSG06725;RSG24975;RSG49978;RSG05351;RSG14586;RSG13016;RSG23403;RSG50967;RSG06729;RSG39824;RSG16088;RSG15273;RSG51376;RSG06116;RSG30421;RSG32325;RSG07204;RSG10337;RSG10338;RSG12635;RSG…	1.81087	0.43956
	response to zinc ion	4.704	0.000407168	1.60936e-06	5.79335	16	82	1475	35863	RSG31765;RSG10269;RSG06812;RSG17606;RSG15749;RSG15696;RSG14441;RSG35087;RSG41613;RSG18947;RSG23549;RSG19516;RSG32253;RSG38786;RSG16343;RSG37794	RSG28648;RSG03863;RSG02336;RSG44693;RSG22542;RSG09885;RSG03182;RSG19845;RSG06180;RSG42519;RSG50655;RSG39779;RSG34446;RSG38008;RSG01408;RSG19643;RSG37795;RSG01032;RSG04783;RSG03017;RSG30779;RSG00541;RSG01674;RSG07978;RSG11876;RSG07977;RSG24451;RSG01790;RSG01031;RSG21065;RSG15237;RSG55210;RSG39787;RSG52025;RSG26683;RSG08219;RSG03685;RSG33930;RSG27417;RSG13448;RSG08058;RSG20343;RSG16918;RSG17687;RSG…	1.07311	0.228126
	glycosyl compound biosynthetic process	5.2174	1.66446e-08	1.28632e-11	10.8907	29	134	1462	35811	RSG07720;RSG14537;RSG43366;RSG07388;RSG07387;RSG13682;RSG38343;RSG14654;RSG25836;RSG13843;RSG06937;RSG53581;RSG38701;RSG31597;RSG00914;RSG03557;RSG48622;RSG23982;RSG17915;RSG28254;RSG25342;RSG12906;RSG24637;RSG14423;RSG05959;RSG00789;RSG01417;RSG12342;RSG35660	RSG28763;RSG29853;RSG29215;RSG52510;RSG49987;RSG14912;RSG23631;RSG45149;RSG29212;RSG28761;RSG25651;RSG17908;RSG17466;RSG41102;RSG13265;RSG32181;RSG26868;RSG19243;RSG10276;RSG56793;RSG37357;RSG11241;RSG07930;RSG10944;RSG28656;RSG03854;RSG55219;RSG37527;RSG49978;RSG22274;RSG18789;RSG26915;RSG40129;RSG06729;RSG03857;RSG16088;RSG32234;RSG51376;RSG03245;RSG06116;RSG54874;RSG32848;RSG12635;RSG45084;RSG…	1.945	0.372792
	anion homeostasis	5.67247	5.58777e-05	1.83153e-07	6.73719	16	68	1475	35877	RSG04464;RSG10610;RSG41084;RSG46441;RSG23224;RSG09023;RSG18316;RSG16439;RSG49904;RSG31372;RSG42928;RSG10760;RSG51304;RSG12761;RSG52450;RSG17693	RSG34408;RSG07621;RSG04872;RSG38803;RSG00236;RSG49987;RSG49703;RSG25972;RSG25135;RSG26068;RSG40970;RSG10035;RSG41706;RSG59464;RSG30882;RSG01395;RSG28811;RSG29429;RSG24091;RSG46662;RSG04022;RSG48169;RSG18269;RSG50604;RSG52109;RSG51930;RSG11552;RSG40969;RSG54116;RSG52056;RSG55603;RSG09106;RSG35559;RSG05747;RSG09107;RSG05063;RSG20341;RSG48754;RSG06073;RSG25279;RSG25037;RSG29674;RSG02075;RSG20269;RSG…	1.07311	0.189178
	glycoside biosynthetic process	7.48179	0.00232649	1.40993e-05	4.8508	9	29	1482	35916	RSG38343;RSG14654;RSG25836;RSG14537;RSG48622;RSG17915;RSG31597;RSG25342;RSG12906	RSG06836;RSG34602;RSG45084;RSG23631;RSG45149;RSG18018;RSG13521;RSG49704;RSG06838;RSG37930;RSG18597;RSG34166;RSG11241;RSG12306;RSG55219;RSG00005;RSG14726;RSG22274;RSG26796;RSG43310;RSG37264;RSG18789;RSG26915;RSG40129;RSG21525;RSG19892;RSG41638;RSG33661;RSG17870	0.603622	0.0806788
	glucosinolate biosynthetic process	8.32821	5.1902e-08	6.00428e-11	10.2215	19	55	1472	35890	RSG07720;RSG03557;RSG23982;RSG43366;RSG07388;RSG28254;RSG07387;RSG13682;RSG24637;RSG14423;RSG13843;RSG05959;RSG00789;RSG06937;RSG53581;RSG38701;RSG12342;RSG35660;RSG00914	RSG28763;RSG29853;RSG29215;RSG52510;RSG04872;RSG05960;RSG49987;RSG40296;RSG23431;RSG29212;RSG28761;RSG25651;RSG17908;RSG15645;RSG32181;RSG10350;RSG07930;RSG52425;RSG03854;RSG18904;RSG49978;RSG45337;RSG21544;RSG06729;RSG15074;RSG16088;RSG51376;RSG06116;RSG02874;RSG12635;RSG12634;RSG48754;RSG02191;RSG09585;RSG39553;RSG11180;RSG14932;RSG14855;RSG39957;RSG12632;RSG12631;RSG12630;RSG16154;RSG19102;RSG…	1.27431	0.153012
	amino acid export across plasma membrane	9.37533	0.00585182	4.00539e-05	4.39735	7	18	1484	35927	RSG01709;RSG04464;RSG16439;RSG49904;RSG42928;RSG51304;RSG52450	RSG52056;RSG08209;RSG05652;RSG34469;RSG09106;RSG35889;RSG36438;RSG09107;RSG53827;RSG16543;RSG20269;RSG14447;RSG21448;RSG40717;RSG11530;RSG22719;RSG13370;RSG16562	0.469484	0.0500765
	amino acid homeostasis	9.64319	0.00175303	9.46396e-06	5.02393	8	20	1483	35925	RSG04464;RSG16439;RSG49904;RSG42928;RSG51304;RSG23224;RSG52450;RSG17693	RSG07711;RSG52056;RSG08209;RSG05652;RSG09106;RSG35559;RSG05747;RSG09107;RSG24091;RSG05063;RSG40061;RSG18269;RSG20269;RSG14447;RSG25603;RSG40717;RSG51930;RSG59464;RSG35567;RSG58589	0.536553	0.0556406
	sulfate assimilation	12.8576	0.000430263	1.7836e-06	5.7487	8	15	1483	35930	RSG28411;RSG05181;RSG19053;RSG02956;RSG23430;RSG17909;RSG38567;RSG38565	RSG08309;RSG05543;RSG52227;RSG63839;RSG52404;RSG37428;RSG43143;RSG03063;RSG36352;RSG42754;RSG19659;RSG02825;RSG33665;RSG33797;RSG39238	0.536553	0.0417304
	amino acid import	12.8576	0.000430263	1.7836e-06	5.7487	8	15	1483	35930	RSG04464;RSG16439;RSG49904;RSG25623;RSG42928;RSG51304;RSG23224;RSG52450	RSG52056;RSG08209;RSG05652;RSG09106;RSG09107;RSG26145;RSG21369;RSG20269;RSG14447;RSG40717;RSG59464;RSG11288;RSG30067;RSG58589;RSG38158	0.536553	0.0417304
	hydrogen sulfide biosynthetic process	24.108	0.000615949	2.969e-06	5.52739	6	6	1485	35939	RSG19053;RSG02956;RSG23430;RSG17909;RSG38567;RSG38565	RSG02825;RSG42754;RSG33797;RSG52227;RSG39238;RSG19659	0.402414	0.0166922

## Sheet: Table S8
Table S8. Expression value and functional annotation of genes involved in GSL biosynthesis in radish roots.
Pathway	Gene ID (gene name)	Araport 11	nr BLAST	InterProScan	FPKM
					RA502-92			IT119282-15			IT19238-8			RA280-82			RA157-74
					1	2	4	2	3	6	2	4	6	3	5	7	5	6	7
Transcription factor	RSG53581-MYB28	AT5G61420.1 | myb domain protein 28	PREDICTED: transcription factor MYB28-like [Raphanus sativus]	IPR009057(SUPERFAMILY);Homeobox-like domain superfamily| IPR001005(CDD);SANT/Myb domain| IPR017930(ProSiteProfiles);Myb domain	0.0825753	0.0361586	0	5.2114	16.744	1.91916	1.52671	0.519514	1.60452	0.504097	0.396715	0.108068	5.43039	7.16019	3.20806
	RSG23384-MYB28	AT5G61420.2 | myb domain protein 28	PREDICTED: transcription factor MYB28-like [Raphanus sativus] &gt;gi|1072940733|ref|XP_018480916.1| PREDICTED: transcription factor MYB28-like [Raphanus sativus]	IPR001005(CDD);SANT/Myb domain| IPR017930(ProSiteProfiles);Myb domain| IPR009057(SUPERFAMILY);Homeobox-like domain superfamily	0	0	0	0	0	0	5.08833	1.23243	3.36377	0.222485	0.0258659	0.28419	0	0	0.0535076
	RSG16088-MYB28	AT5G61420.2 | myb domain protein 28	PREDICTED: transcription factor MYB28-like [Raphanus sativus]	IPR001005(CDD);SANT/Myb domain| IPR009057(SUPERFAMILY);Homeobox-like domain superfamily| IPR017930(ProSiteProfiles);Myb domain	39.1664	33.1005	29.3177	18.6069	11.8195	4.6199	35.6801	7.61234	46.5289	0.675332	38.8248	21.8206	21.2581	20.8789	15.389
	RSG00789-MYB29	AT5G07690.1 | myb domain protein 29	PREDICTED: transcription factor MYB29-like [Raphanus sativus]	IPR001005(CDD);SANT/Myb domain| IPR017930(ProSiteProfiles);Myb domain| IPR009057(SUPERFAMILY);Homeobox-like domain superfamily	0.257858	0.0501835	0.0529103	0.205184	0.297929	0	0.0311599	0.0277315	0	0.88798	0.600643	0.999893	38.5006	84.468	62.2815
	RSG09585-MYB29	AT5G07690.1 | myb domain protein 29	PREDICTED: transcription factor MYB29-like [Raphanus sativus]	IPR017930(ProSiteProfiles);Myb domain| IPR001005(Pfam);SANT/Myb domain| IPR009057(SUPERFAMILY);Homeobox-like domain superfamily| IPR017877(ProSiteProfiles);Myb-like domain	0.0879373	0.0513422	0.0541319	0	0	0	0	0	0	0	0.204837	0	0.13935	0.233185	0.158901
	RSG13843-MYB34	AT5G60890.1 | myb domain protein 34	PREDICTED: transcription factor MYB34-like [Raphanus sativus] &gt;gi|1073016873|ref|XP_018459738.1| PREDICTED: transcription factor MYB34-like [Raphanus sativus]	IPR001005(CDD);SANT/Myb domain| IPR009057(SUPERFAMILY);Homeobox-like domain superfamily| IPR017930(ProSiteProfiles);Myb domain	0.334379	0.0244034	0.0257294	8.70559	3.18731	6.00293	7.2732	1.29459	8.77415	1.23	0.413783	0.80228	10.5091	10.1968	11.6815
	RSG52510-MYB34	AT5G60890.1 | myb domain protein 34	PREDICTED: transcription factor MYB34-like [Raphanus sativus]	IPR001005(CDD);SANT/Myb domain| IPR017930(ProSiteProfiles);Myb domain| IPR009057(SUPERFAMILY);Homeobox-like domain superfamily	0.107669	0.502899	0.0662781	1.54214	2.05261	0.160408	1.17097	0	0.643727	0	0	0	0	0.228405	0
Side chain elongation	RSG13682-BCAT4	AT3G19710.1 | branched-chain aminotransferase 4	PREDICTED: methionine aminotransferase BCAT4 [Raphanus sativus]	IPR033939(CDD);Branched-chain aminotransferase| IPR005786(TIGRFAM);Branched-chain amino acid aminotransferase II| IPR001544(Pfam);Aminotransferase class IV| IPR036038(SUPERFAMILY);Aminotransferase-like, PLP-dependent enzymes	3.72169	0.87927	0.175819	7.9804	20.0552	4.2707	8.92354	0.402112	3.72577	1.33311	0.907235	4.45532	44.7118	70.3397	40.0687
	RSG45676-BCAT3	AT3G49680.1 | branched-chain aminotransferase 3	PREDICTED: branched-chain-amino-acid aminotransferase 3, chloroplastic-like [Raphanus sativus]	IPR005786(TIGRFAM);Branched-chain amino acid aminotransferase II| IPR001544(Pfam);Aminotransferase class IV| IPR033939(CDD);Branched-chain aminotransferase| IPR018300(ProSitePatterns);Aminotransferase, class IV, conserved site| IPR036038(SUPERFAMILY);Aminotransferase-like, PLP-dependent enzymes	25.3337	23.1817	25.9033	26.4804	24.2934	22.6291	19.7119	20.3918	14.7566	22.6558	20.6484	17.1136	22.1093	24.0358	23.8649
	RSG51233-BCAT3	AT3G49680.1 | branched-chain aminotransferase 3	PREDICTED: branched-chain-amino-acid aminotransferase 3, chloroplastic isoform X2 [Raphanus sativus]	IPR005786(PIRSF);Branched-chain amino acid aminotransferase II| IPR036038(SUPERFAMILY);Aminotransferase-like, PLP-dependent enzymes| IPR018300(ProSitePatterns);Aminotransferase, class IV, conserved site| IPR033939(CDD);Branched-chain aminotransferase| IPR001544(Pfam);Aminotransferase class IV	4.6189	4.12938	3.55409	4.39321	3.76902	2.83857	5.29547	5.04812	4.14229	6.79619	5.74936	6.02804	3.84264	3.85812	4.48612
	RSG11180-MAM1	AT5G23010.2 | methylthioalkylmalate synthase 1	PREDICTED: methylthioalkylmalate synthase 1, chloroplastic-like isoform X2 [Raphanus sativus]	IPR000891(ProSiteProfiles);Pyruvate carboxyltransferase| IPR002034(ProSitePatterns);Alpha-isopropylmalate/homocitrate synthase, conserved site	0	0	0	0.204148	0.207497	0.091734	0.235619	0.110365	0.0795349	0.021418	0.0199203	0	0.307172	0.126992	0.10302
	RSG13852-MAM1	AT5G23010.2 | methylthioalkylmalate synthase 1	PREDICTED: methylthioalkylmalate synthase 2, chloroplastic-like [Raphanus sativus]	IPR000891(ProSiteProfiles);Pyruvate carboxyltransferase| IPR002034(ProSitePatterns);Alpha-isopropylmalate/homocitrate synthase, conserved site	2.29095	0.30867	0.025034	4.0774	14.2489	3.48987	5.10107	0	0.769952	0.853009	0.331553	3.53634	27.3457	50.2746	30.1537
	RSG24637-MAM1	AT5G23010.2 | methylthioalkylmalate synthase 1	PREDICTED: methylthioalkylmalate synthase 1, chloroplastic-like [Raphanus sativus]	IPR000891(ProSiteProfiles);Pyruvate carboxyltransferase| IPR002034(ProSitePatterns);Alpha-isopropylmalate/homocitrate synthase, conserved site	4.6326	0.902732	0.306321	10.9775	27.9158	6.6935	17.4986	0.309631	4.16757	2.62609	1.50066	5.69579	105.103	186.772	122.868
	RSG39553-IPMI_LSU1	AT4G13430.1 | isopropyl malate isomerase large subunit	PREDICTED: 3-isopropylmalate dehydratase large subunit [Raphanus sativus] &gt;gi|1073001308|ref|XP_018451584.1| PREDICTED: 3-isopropylmalate dehydratase large subunit [Raphanus sativus]	IPR036008(SUPERFAMILY);Aconitase, iron-sulfur domain| IPR001030(Pfam);Aconitase/3-isopropylmalate dehydratase large subunit, alpha/beta/alpha domain| IPR033941(CDD);3-Isopropylmalate dehydratase, catalytic domain| IPR006251(TIGRFAM);Homoaconitase/3-isopropylmalate dehydratase, large subunit	177.786	163.626	205.434	182.713	188.89	142.539	143.187	135.784	129.755	173.375	151.106	141.996	212.272	296.753	248.075
	RSG05959-IPMI_SSU2	AT2G43100.1 | isopropyl malate isomerase 2	PREDICTED: 3-isopropylmalate dehydratase small subunit 1 [Raphanus sativus]	IPR000573(Pfam);Aconitase A/isopropylmalate dehydratase small subunit, swivel domain	0.474246	0.046148	0.0486555	2.64158	11.0502	2.68487	15.1294	0.765043	6.24839	0.395914	0.460285	2.48261	103.041	166.585	101.692
	RSG14423-IPMDH1	AT5G14200.1 | isopropylmalate dehydrogenase 1	PREDICTED: 3-isopropylmalate dehydrogenase 3, chloroplastic [Raphanus sativus] &gt;gi|1072920814|ref|XP_018470998.1| PREDICTED: 3-isopropylmalate dehydrogenase 3, chloroplastic [Raphanus sativus]	IPR019818(ProSitePatterns);Isocitrate/isopropylmalate dehydrogenase, conserved site| IPR024084(SMART);Isopropylmalate dehydrogenase-like domain| IPR004429(TIGRFAM);Isopropylmalate dehydrogenase	2.0636	0.432985	0.138939	12.5656	35.9877	6.97506	16.6452	0.644984	5.50486	2.38224	2.15932	6.92045	118.983	261.257	192.193
	RSG43366-BAT5	AT4G12030.2 | bile acid transporter 5	PREDICTED: probable sodium/metabolite cotransporter BASS5, chloroplastic [Raphanus sativus]	IPR002657(Pfam);Bile acid:sodium symporter/arsenical resistance protein Acr3	0.322778	0	0	2.73537	8.3911	2.1736	2.50411	0.020828	1.115	0.707346	0.187966	1.53951	58.0712	111.029	76.6398
Core structure synthesis	RSG07720-CYP79F1	AT1G16410.1 | cytochrome p450 79f1	PREDICTED: dihomomethionine N-hydroxylase [Raphanus sativus]	IPR001128(Pfam);Cytochrome P450| IPR017972(ProSitePatterns);Cytochrome P450, conserved site| IPR002401(PRINTS);Cytochrome P450, E-class, group I| IPR036396(SUPERFAMILY);Cytochrome P450 superfamily	1.28625	0.160923	0.0509001	7.02376	17.8495	4.48412	18.745	0.444631	8.09299	2.32976	1.76557	5.65921	151.675	338.162	229.169
	RSG12342-CYP83A1	AT4G13770.1 | cytochrome P450 2C family 83 2C subfamily A 2C polypeptide 1	PREDICTED: cytochrome P450 83A1 [Raphanus sativus]	IPR036396(SUPERFAMILY);Cytochrome P450 superfamily| IPR001128(Pfam);Cytochrome P450| IPR002401(PRINTS);Cytochrome P450, E-class, group I| IPR017972(ProSitePatterns);Cytochrome P450, conserved site	22.2535	9.09781	6.58738	24.1563	69.2827	11.4342	75.3563	3.27088	64.6036	6.27709	8.81187	18.6295	298.375	542.918	385.2
	RSG38701-SUR1	AT2G20610.1 | Tyrosine transaminase family protein	PREDICTED: S-alkyl-thiohydroximate lyase SUR1 [Raphanus sativus]	IPR004839(Pfam);Aminotransferase, class I/classII| IPR005958(PIRSF);Tyrosine/nicotianamine aminotransferase| IPR015424(SUPERFAMILY);Pyridoxal phosphate-dependent transferase	24.7871	29.0406	16.523	24.8788	44.7198	10.9009	61.5318	18.8384	42.9048	18.9848	31.339	22.031	98.8973	194.795	140.438
	RSG35660-UGT74B1	AT1G24100.1 | UDP-glucosyl transferase 74B1	PREDICTED: UDP-glycosyltransferase 74B1 [Raphanus sativus]	IPR002213(Pfam);UDP-glucuronosyl/UDP-glucosyltransferase| IPR035595(ProSitePatterns);UDP-glycosyltransferase family, conserved site	15.4373	7.9657	12.0612	18.7499	24.5868	8.31123	14.4535	3.37475	9.01306	8.16278	12.7563	10.6471	50.5668	99.4906	71.6775
	RSG15074-UGT74B1	AT1G24100.1 | UDP-glucosyl transferase 74B1	PREDICTED: UDP-glycosyltransferase 74B1 [Raphanus sativus]	-	0	0	0	0	0	0	0	0	0	0	0	0	0	0	0
	RSG38352-UGT74C1	AT2G31790.1 | UDP-Glycosyltransferase superfamily protein	PREDICTED: UDP-glycosyltransferase 74C1-like isoform X2 [Raphanus sativus]	IPR002213(Pfam);UDP-glucuronosyl/UDP-glucosyltransferase| IPR035595(ProSitePatterns);UDP-glycosyltransferase family, conserved site	0.0470947	0.0137481	0	0	0	0	0	0	0	0.0147435	0.137125	0.287624	0	0.124882	0
	RSG13253-UGT74C1	AT2G31790.1 | UDP-Glycosyltransferase superfamily protein	PREDICTED: UDP-glycosyltransferase 74C1 [Raphanus sativus]	IPR035595(ProSitePatterns);UDP-glycosyltransferase family, conserved site| IPR002213(Pfam);UDP-glucuronosyl/UDP-glucosyltransferase	1.07843	0.13027	0.0171686	1.69777	10.7147	1.71194	3.09394	0.125978	2.24186	0.349256	0.373558	1.07069	20.5366	37.5112	21.2678
	RSG03557-SOT17	AT1G18590.1 | sulfotransferase 17	PREDICTED: cytosolic sulfotransferase 17 [Raphanus sativus]	IPR027417(SUPERFAMILY);P-loop containing nucleoside triphosphate hydrolase| IPR000863(Pfam);Sulfotransferase domain	3.43494	3.18112	3.06232	6.92741	3.25025	0.882324	2.70519	0.611439	1.61304	0.593294	0.310391	0.482261	19.6455	66.1464	37.8834
	RSG12634-SOT18	AT1G74090.1 | desulfo-glucosinolate sulfotransferase 18	PREDICTED: cytosolic sulfotransferase 18-like [Raphanus sativus]	IPR027417(SUPERFAMILY);P-loop containing nucleoside triphosphate hydrolase| IPR000863(Pfam);Sulfotransferase domain	0.0765104	0	0.0353234	0.0342457	0	0	1.6226	0.185137	0.381198	0	0.0334162	0	0.242484	0.12173	0.138253
	RSG34220-SOT18	AT1G74090.1 | desulfo-glucosinolate sulfotransferase 18	cytosolic sulfotransferase 18-like [Brassica napus]	IPR027417(SUPERFAMILY);P-loop containing nucleoside triphosphate hydrolase| IPR000863(Pfam);Sulfotransferase domain	0	0	0	0	0	0	0.128944	0	0	0.037117	0	0	0.062626	0	0.0714128
	RSG07388-SOT18	AT1G74090.1 | desulfo-glucosinolate sulfotransferase 18	PREDICTED: cytosolic sulfotransferase 18 [Raphanus sativus]	IPR027417(SUPERFAMILY);P-loop containing nucleoside triphosphate hydrolase| IPR000863(Pfam);Sulfotransferase domain	25.4361	16.7416	17.76	9.83893	21.7355	6.35099	27.5354	5.50905	12.1645	5.41929	6.8233	4.69191	27.8667	53.3348	42.487
	RSG12630-SOT18	AT1G74090.1 | desulfo-glucosinolate sulfotransferase 18	PREDICTED: cytosolic sulfotransferase 18-like [Raphanus sativus]	IPR027417(SUPERFAMILY);P-loop containing nucleoside triphosphate hydrolase| IPR000863(Pfam);Sulfotransferase domain	0.0392532	0.0343769	0	0	0	0	4.26905	1.1398	4.81105	1.32717	1.09721	0.205485	2.05268	2.2483	1.91511
	RSG12631-SOT18	AT1G18590.1 | sulfotransferase 17	PREDICTED: cytosolic sulfotransferase 18-like [Raphanus sativus]	IPR027417(SUPERFAMILY);P-loop containing nucleoside triphosphate hydrolase| IPR000863(Pfam);Sulfotransferase domain	0.0787346	0.172384	0	0	0	0	0.727849	0	0.666875	0	0	0	0.0623833	0.250538	0.0711361
	RSG12632-SOT18	AT1G74100.1 | sulfotransferase 16	PREDICTED: cytosolic sulfotransferase 18-like [Raphanus sativus]	IPR000863(Pfam);Sulfotransferase domain| IPR027417(SUPERFAMILY);P-loop containing nucleoside triphosphate hydrolase	0.796609	0.813924	0.122593	0	0	0	0.433183	0.685372	0.881988	0.374081	0.154632	0.15445	0.490912	0.0704126	0.0799699
	RSG12635-SOT18	AT1G18590.1 | sulfotransferase 17	PREDICTED: cytosolic sulfotransferase 18-like [Raphanus sativus]	IPR000863(Pfam);Sulfotransferase domain| IPR027417(SUPERFAMILY);P-loop containing nucleoside triphosphate hydrolase	0	0	0	0	0	0	0.257637	0.764299	0.432766	0	0	0.103342	0	0.0628171	0.0713434
	RSG32297-SOT18	AT1G74090.1 | desulfo-glucosinolate sulfotransferase 18	PREDICTED: cytosolic sulfotransferase 18-like isoform X1 [Raphanus sativus]	IPR000863(Pfam);Sulfotransferase domain| IPR027417(SUPERFAMILY);P-loop containing nucleoside triphosphate hydrolase	3.2486	3.49631	2.34911	1.36646	0.203499	1.85431	0.468239	2.80339	0.702022	3.63918	6.94033	5.976	0.0620227	0	0
	RSG32298-SOT18	AT1G74090.1 | desulfo-glucosinolate sulfotransferase 18	PREDICTED: cytosolic sulfotransferase 18-like [Brassica oleracea var. oleracea]	IPR000863(Pfam);Sulfotransferase domain| IPR027417(SUPERFAMILY);P-loop containing nucleoside triphosphate hydrolase	0.159322	0	0.0367779	0.0713116	0.103545	0.0356044	0.303228	0.346969	0.198447	1.19706	1.25252	2.11982	1.70416	1.20406	0.863675
	RSG49978-SOT18	AT1G74090.1 | desulfo-glucosinolate sulfotransferase 18	PREDICTED: cytosolic sulfotransferase 18-like [Raphanus sativus]	IPR027417(SUPERFAMILY);P-loop containing nucleoside triphosphate hydrolase| IPR000863(Pfam);Sulfotransferase domain	0	0	0	0	0	0	0	0.0706616	0	0	0	0	0	0	0
	RSG02731-CYP79A2	AT5G05260.2 | phenylalanine N-monooxygenase-like protein	PREDICTED: phenylalanine N-monooxygenase-like [Brassica oleracea var. oleracea]	IPR017972(ProSitePatterns);Cytochrome P450, conserved site| IPR002401(PRINTS);Cytochrome P450, E-class, group I| IPR036396(SUPERFAMILY);Cytochrome P450 superfamily| IPR001878(ProSiteProfiles);Zinc finger, CCHC-type| IPR001128(Pfam);Cytochrome P450| IPR005162(Pfam);Retrotransposon gag domain| IPR029472(Pfam);Retrotransposon Copia-like, N-terminal	0	0	0	0.0770062	0	0.032955	0.066825	0	0	0	0	0	0	0	0
	RSG08366-CYP79A2	AT5G05260.2 | phenylalanine N-monooxygenase-like protein	PREDICTED: phenylalanine N-monooxygenase [Raphanus sativus]	IPR001128(PRINTS);Cytochrome P450| IPR036396(SUPERFAMILY);Cytochrome P450 superfamily| IPR002401(PRINTS);Cytochrome P450, E-class, group I| IPR017972(ProSitePatterns);Cytochrome P450, conserved site	0	0	0	0.0175441	0	0	0	0	0	0	0	0	0.0310562	0	0
	RSG38144-CYP79A2	AT5G05260.2 | phenylalanine N-monooxygenase-like protein	phenylalanine N-monooxygenase-like isoform X1 [Brassica napus] &gt;gi|1249650155|ref|XP_022553747.1| phenylalanine N-monooxygenase-like isoform X2 [Brassica napus]	IPR017972(ProSitePatterns);Cytochrome P450, conserved site| IPR002401(PRINTS);Cytochrome P450, E-class, group I| IPR001128(Pfam);Cytochrome P450| IPR036396(SUPERFAMILY);Cytochrome P450 superfamily	0	0	0.0118977	0.103812	0.0223313	0	0	0	0	0.810805	1.19306	1.13545	0	0.0205007	0.0465667
	RSG17908-CYP79B2	AT4G39950.1 | cytochrome P450 2C family 79 2C subfamily B 2C polypeptide 2	PREDICTED: cytochrome P450 79B1 [Raphanus sativus]	IPR001128(Pfam);Cytochrome P450| IPR017972(ProSitePatterns);Cytochrome P450, conserved site| IPR002401(PRINTS);Cytochrome P450, E-class, group I| IPR036396(SUPERFAMILY);Cytochrome P450 superfamily	20.9695	32.6773	9.45806	5.5017	0.0398927	1.06995	5.75778	0.423309	2.22486	0.691785	2.35246	0.522154	0	0.952186	0.12478
	RSG23431-CYP79B2	AT4G39950.2 | cytochrome P450 2C family 79 2C subfamily B 2C polypeptide 2	PREDICTED: cytochrome P450 79B1-like [Raphanus sativus]	IPR036396(SUPERFAMILY);Cytochrome P450 superfamily| IPR001128(PRINTS);Cytochrome P450| IPR017972(ProSitePatterns);Cytochrome P450, conserved site| IPR002401(PRINTS);Cytochrome P450, E-class, group I	7.44691	11.6849	3.36169	0.259249	0	0	0.134984	0.040044	0	0	0.0180692	0	0	0.0658236	0
	RSG33798-CYP79B2	AT4G39950.1 | cytochrome P450 2C family 79 2C subfamily B 2C polypeptide 2	PREDICTED: cytochrome P450 79B1-like, partial [Raphanus sativus]	IPR036396(SUPERFAMILY);Cytochrome P450 superfamily| IPR001128(Pfam);Cytochrome P450| IPR017972(ProSitePatterns);Cytochrome P450, conserved site| IPR002401(PRINTS);Cytochrome P450, E-class, group I	0	0	0	0	0.0490097	0	0	0.109485	0	0	0	0	0	0.0899843	0
	RSG34152-CYP79B3	AT2G22330.2 | cytochrome P450 2C family 79 2C subfamily B 2C polypeptide 3|	PREDICTED: tryptophan N-monooxygenase 2 [Raphanus sativus]	IPR002401(PRINTS);Cytochrome P450, E-class, group I| IPR017972(ProSitePatterns);Cytochrome P450, conserved site| IPR001128(Pfam);Cytochrome P450| IPR036396(SUPERFAMILY);Cytochrome P450 superfamily	1.91207	2.69522	0.87436	1.22262	0	0.113947	0.0990245	0.0176258	0.108875	0	0.0159068	0.015888	0	0.028973	0
	RSG48186-CYP83B1	AT4G31500.1 | cytochrome P450 2C family 83 2C subfamily B 2C polypeptide 1	PREDICTED: cytochrome P450 83B1 [Raphanus sativus] &gt;gi|559163149|gb|AHB11193.1| cytochrome P450 83B1 [Raphanus sativus]	IPR001128(PRINTS);Cytochrome P450| IPR036396(SUPERFAMILY);Cytochrome P450 superfamily| IPR002401(PRINTS);Cytochrome P450, E-class, group I| IPR017972(ProSitePatterns);Cytochrome P450, conserved site	106.933	145.582	52.5006	35.4415	20.4777	38.6758	124.855	29.3193	70.1267	18.024	39.4527	22.1028	11.7267	31.6326	20.4146
	RSG28254-SOT16	AT1G74100.1 | sulfotransferase 16	PREDICTED: cytosolic sulfotransferase 16 [Raphanus sativus]	IPR027417(SUPERFAMILY);P-loop containing nucleoside triphosphate hydrolase| IPR000863(Pfam);Sulfotransferase domain	42.3499	50.949	23.3811	18.6866	15.8667	14.1828	8.71493	1.62877	4.23198	2.5588	6.40464	3.25098	9.20615	24.8611	17.5205
	RSG07387-SOT16	AT1G74100.1 | sulfotransferase 16	PREDICTED: cytosolic sulfotransferase 16-like [Raphanus sativus]	IPR000863(Pfam);Sulfotransferase domain| IPR027417(SUPERFAMILY);P-loop containing nucleoside triphosphate hydrolase	33.936	50.2473	15.0942	4.33988	1.0763	0.465596	19.3036	0.853166	12.2168	0.903107	4.26976	2.41202	19.3012	66.4236	39.3126
Side chain modification	RSG51376-FMO_GS-OX1	AT1G65860.1 | flavin-monooxygenase glucosinolate S-oxygenase 1	PREDICTED: flavin-containing monooxygenase FMO GS-OX2-like [Raphanus sativus]	IPR020946(Pfam);Flavin monooxygenase-like| IPR036188(SUPERFAMILY);FAD/NAD(P)-binding domain superfamily	10.48	4.70826	4.83841	0.670114	0.471763	1.27746	0.814124	0.32934	1.28841	0.511307	0.297219	0.415617	0	0	0
	RSG57085-FMO_GS-OX1	AT1G65860.1 | flavin-monooxygenase glucosinolate S-oxygenase 1	PREDICTED: flavin-containing monooxygenase FMO GS-OX2-like [Raphanus sativus]	IPR020946(Pfam);Flavin monooxygenase-like| IPR036188(SUPERFAMILY);FAD/NAD(P)-binding domain superfamily	2.44987	2.44353	1.63375	0.0609194	0.117941	0.0608316	1.18418	0.724548	5.15365	0	0.832214	0.949982	1.07838	1.191	0
	RSG57158-FMO_GS-OX2	AT1G62540.3 | flavin-monooxygenase glucosinolate S-oxygenase 2	PREDICTED: flavin-containing monooxygenase FMO GS-OX2-like [Raphanus sativus]	IPR020946(Pfam);Flavin monooxygenase-like| IPR036188(SUPERFAMILY);FAD/NAD(P)-binding domain superfamily	0	0	0	0	0	0	0	0	0	0	0.8372	0.185825	0	0	0
	RSG15645-FMO_GS-OX2	AT1G62540.1 | flavin-monooxygenase glucosinolate S-oxygenase 2	PREDICTED: flavin-containing monooxygenase FMO GS-OX2-like [Raphanus sativus]	IPR020946(Pfam);Flavin monooxygenase-like| IPR036188(SUPERFAMILY);FAD/NAD(P)-binding domain superfamily	0.157469	0.413722	0.181751	0.0352412	0	0	1.79822	0.0762077	3.17746	0.110919	1.13479	0.789983	0.249533	0.187903	1.06704
	RSG14855-FMO_GS-OX5	AT1G12140.3 | flavin-monooxygenase glucosinolate S-oxygenase 5	PREDICTED: flavin-containing monooxygenase FMO GS-OX5-like isoform X1 [Raphanus sativus]	IPR036188(SUPERFAMILY);FAD/NAD(P)-binding domain superfamily| IPR000960(PIRSF);Flavin monooxygenase FMO| IPR020946(Pfam);Flavin monooxygenase-like	4.04858	3.97854	3.06454	3.49782	11.9935	2.65114	6.70707	6.65259	9.6869	3.97921	13.8374	3.65552	10.1083	7.26531	7.74105
	RSG28761-FMO_GS-OX5	AT1G12140.3 | flavin-monooxygenase glucosinolate S-oxygenase 5	PREDICTED: flavin-containing monooxygenase FMO GS-OX5 isoform X1 [Raphanus sativus]	IPR000960(PIRSF);Flavin monooxygenase FMO| IPR020946(Pfam);Flavin monooxygenase-like| IPR036188(SUPERFAMILY);FAD/NAD(P)-binding domain superfamily	0	0.0382788	0.0201793	0.15651	0.0946889	0.136748	0.5942	0.14807	0.261323	1.21098	0.954492	0.0572021	0.242419	0.417249	0.0394903
	RSG00041-GS-OH	AT2G25450.1 | 2-oxoglutarate (2OG) and Fe(II)-dependent oxygenase superfamily protein	PREDICTED: probable 2-oxoacid dependent dioxygenase [Raphanus sativus]	IPR005123(Pfam);Oxoglutarate/iron-dependent dioxygenase| IPR026992(Pfam);Non-haem dioxygenase N-terminal domain	0	0	0	1.49582	0.283914	0.292875	0	0.0634245	0.228534	0	0	0	0.830704	1.56384	1.6577
	RSG10180-CYP81F4	AT4G37410.1 | cytochrome P450 2C family 81 2C subfamily F 2C polypeptide 4	PREDICTED: cytochrome P450 81F4-like [Raphanus sativus]	IPR002401(PRINTS);Cytochrome P450, E-class, group I| IPR001128(PRINTS);Cytochrome P450| IPR036396(SUPERFAMILY);Cytochrome P450 superfamily| IPR017972(ProSitePatterns);Cytochrome P450, conserved site	0	0	0	0.330626	0.280042	1.01108	0.10042	0	0	0.151758	0.362945	0.0604197	0.0365793	0	0
	RSG11506-CYP81F2	AT5G57220.1 | cytochrome P450 2C family 81 2C subfamily F 2C polypeptide 2	BnaC09g32980D [Brassica napus]	IPR001128(Pfam);Cytochrome P450| IPR036396(SUPERFAMILY);Cytochrome P450 superfamily| IPR002401(PRINTS);Cytochrome P450, E-class, group I| IPR017972(ProSitePatterns);Cytochrome P450, conserved site	0	0	0	0	0	0.00550834	0	0.00596439	0	0.00578739	0	0	0	0	0
	RSG29212-CYP81F2	AT5G57220.1 | cytochrome P450 2C family 81 2C subfamily F 2C polypeptide 2	PREDICTED: cytochrome P450 81F2-like [Raphanus sativus]	IPR017972(ProSitePatterns);Cytochrome P450, conserved site| IPR001128(PRINTS);Cytochrome P450| IPR036396(SUPERFAMILY);Cytochrome P450 superfamily| IPR002401(PRINTS);Cytochrome P450, E-class, group I	9.01574	13.0546	4.50493	0.0201267	0.0194827	0	0.293424	0	0.0448071	0	0.0196392	0	0	0	0
	RSG29215-CYP81F2	AT5G57220.1 | cytochrome P450 2C family 81 2C subfamily F 2C polypeptide 2	PREDICTED: cytochrome P450 81F2-like [Raphanus sativus]	IPR001128(Pfam);Cytochrome P450| IPR017972(ProSitePatterns);Cytochrome P450, conserved site| IPR036396(SUPERFAMILY);Cytochrome P450 superfamily| IPR002401(PRINTS);Cytochrome P450, E-class, group I	0.390832	0.564764	0.288703	0	0	0	0	0	0	0	0	0	0	0	0
	RSG40296-CYP81F2	AT5G57220.1 | cytochrome P450 2C family 81 2C subfamily F 2C polypeptide 2	PREDICTED: cytochrome P450 81F2 [Raphanus sativus]	IPR036396(SUPERFAMILY);Cytochrome P450 superfamily| IPR001128(Pfam);Cytochrome P450| IPR002401(PRINTS);Cytochrome P450, E-class, group I| IPR017972(ProSitePatterns);Cytochrome P450, conserved site	3.27131	7.08998	1.49504	0.192272	0.0143169	0.251069	0.75468	0.191898	0.246949	0.031034	1.09682	0.0144149	0.0261812	0.0788598	0.0298546
	RSG10178-CYP81F3	AT4G37400.1 | cytochrome P450 2C family 81 2C subfamily F 2C polypeptide 3	PREDICTED: cytochrome P450 81F3-like isoform X1 [Raphanus sativus]	IPR017972(ProSitePatterns);Cytochrome P450, conserved site| IPR001128(Pfam);Cytochrome P450| IPR036396(SUPERFAMILY);Cytochrome P450 superfamily| IPR002401(PRINTS);Cytochrome P450, E-class, group I	0	0	0	0.128318	0.266169	0.164742	0.133623	0.0594605	0.0816194	0.038464	0	0.017866	0.0324494	0.19548	0
	RSG23271-CYP81F3	AT4G37400.1 | cytochrome P450 2C family 81 2C subfamily F 2C polypeptide 3	PREDICTED: cytochrome P450 81F3 [Raphanus sativus] &gt;gi|1072911911|ref|XP_018453948.1| PREDICTED: cytochrome P450 81F3 [Raphanus sativus]	IPR001128(PRINTS);Cytochrome P450| IPR036396(SUPERFAMILY);Cytochrome P450 superfamily| IPR002401(PRINTS);Cytochrome P450, E-class, group I| IPR017972(ProSitePatterns);Cytochrome P450, conserved site	0.8676	1.06667	0.631643	1.94167	2.81932	2.41613	2.14119	3.24598	1.72906	1.42596	2.68164	1.28101	5.63156	5.49496	4.70322
	RSG15203-IGMT1	AT1G21100.1 | O-methyltransferase family protein	PREDICTED: indole glucosinolate O-methyltransferase 1 isoform X2 [Raphanus sativus]	IPR029063(SUPERFAMILY);S-adenosyl-L-methionine-dependent methyltransferase| IPR016461(PIRSF);O-methyltransferase COMT-type| IPR012967(Pfam);Plant methyltransferase dimerisation| IPR036390(SUPERFAMILY);Winged helix DNA-binding domain superfamily| IPR001077(Pfam);O-methyltransferase domain	7.03949	10.0078	3.32287	12.2077	0.0273546	13.601	1.27027	1.92491	0.314555	5.45513	4.10856	6.88543	1.10051	3.61615	0.969705
	RSG26550-IGMT1	AT1G21100.1 | O-methyltransferase family protein	PREDICTED: indole glucosinolate O-methyltransferase 1-like [Raphanus sativus]	IPR029063(SUPERFAMILY);S-adenosyl-L-methionine-dependent methyltransferase| IPR036390(SUPERFAMILY);Winged helix DNA-binding domain superfamily| IPR001077(Pfam);O-methyltransferase domain| IPR016461(ProSiteProfiles);O-methyltransferase COMT-type| IPR012967(Pfam);Plant methyltransferase dimerisation	18.6556	30.2336	6.72437	0.0832241	0	0.0277013	0.87628	0.719875	0.370556	0	0.378972	0	0	0	0
	RSG59991-IGMT1	AT1G21100.1 | O-methyltransferase family protein	PREDICTED: indole glucosinolate O-methyltransferase 4-like [Raphanus sativus]	IPR029063(SUPERFAMILY);S-adenosyl-L-methionine-dependent methyltransferase| IPR016461(ProSiteProfiles);O-methyltransferase COMT-type| IPR001077(Pfam);O-methyltransferase domain	0.646156	0.141472	0.522055	0.072304	0.0699907	0.288799	0	0.156355	0	0.0758574	0	0	0	0.128506	0
	RSG15204-IGMT2	AT1G21120.2 | O-methyltransferase family protein	PREDICTED: indole glucosinolate O-methyltransferase 2 isoform X1 [Raphanus sativus]	IPR016461(ProSiteProfiles);O-methyltransferase COMT-type| IPR029063(SUPERFAMILY);S-adenosyl-L-methionine-dependent methyltransferase| IPR036390(SUPERFAMILY);Winged helix DNA-binding domain superfamily| IPR001077(Pfam);O-methyltransferase domain| IPR012967(Pfam);Plant methyltransferase dimerisation	15.0749	22.9258	6.18004	0.251979	0.135509	0	1.1905	0.242175	0.18699	0.117494	0.273195	0.0818619	0	0	0
	RSG06937-IGMT5	AT1G76790.1 | O-methyltransferase family protein	PREDICTED: indole glucosinolate O-methyltransferase 5-like [Raphanus sativus]	IPR029063(SUPERFAMILY);S-adenosyl-L-methionine-dependent methyltransferase| IPR016461(ProSiteProfiles);O-methyltransferase COMT-type| IPR001077(Pfam);O-methyltransferase domain| IPR012967(Pfam);Plant methyltransferase dimerisation| IPR036390(SUPERFAMILY);Winged helix DNA-binding domain superfamily	1.68777	0.380084	1.04637	55.8592	61.0295	52.2009	3.80225	13.979	1.58569	0.317025	0.294856	0.357618	5.99857	15.6514	6.18668

## Sheet: Table S9
Table S9. Statistical analysis of DEGs involved in GRH biosynthesis among the radish accessions (FPKM).
Statistically significant P-value < 0.05 is highlighted with orange color in background.The red and blue markers indicate up and down regulated DEGs, respectively. FC, fold change.
Gene ID (gene name)	RA502-92 vs. IT119282-15		RA502-92 vs. IT119238-8		RA502-92 vs. RA280-82		RA502-92 vs. RA157-74		FPKM
	FC	P-value	FC	P-value	FC	P-value	FC	P-value	RA502-92	IT119282-15	IT19238-8	RA280-82	RA157-74
RSG53581-MYB28	201.076	0.0764472	30.7472	0.0141325	8.49698	0.0348633	133.059	0.00513653	0.039578	7.95818	1.21691	0.336293	5.26621
RSG00789-MYB29	1.39385	0.346614	0.163155	0.110439	6.89431	0.00334225	513.226	0.00485456	0.120317	0.167705	0.0196304	0.829506	61.75
RSG13682-BCAT4	6.76319	0.06681	2.73226	0.182866	1.40171	0.351181	32.4738	0.0030656	1.59226	10.7688	4.35047	2.23189	51.7068
RSG45676-BCAT3	0.986351	0.409728	0.737185	0.0145994	0.811864	0.0311638	0.940757	0.113848	24.8063	24.4677	18.2868	20.1393	23.3367
RSG13852-MAM1	8.31204	0.073574	2.23688	0.28388	1.79868	0.299051	41.0622	0.0042286	0.874884	7.27207	1.95701	1.57363	35.9247
RSG39553-IPMI_LSU1	0.940194	0.298631	0.747425	0.01163	0.853032	0.0785966	1.38449	0.0313514	182.282	171.381	136.242	155.492	252.367
RSG05959-IPMI_SSU2	28.7789	0.0664616	38.912	0.0805291	5.86736	0.128732	652.523	0.00223624	0.189683	5.45888	7.38094	1.11294	123.773
RSG14423-IPMDH1	21.0692	0.0594388	8.64918	0.115991	4.34905	0.0757642	217.199	0.00492813	0.878506	18.5094	7.59836	3.82067	190.811
RSG43366-BAT5	41.205	0.0476122	11.2769	0.101348	7.54332	0.0797829	761.328	0.00309956	0.107593	4.43336	1.21332	0.811606	81.9134
RSG07720-CYP79F1	19.5968	0.0435482	18.2119	0.0907837	6.5114	0.0487382	479.955	0.00574829	0.499357	9.78578	9.09422	3.25151	239.669
RSG12342-CYP83A1	2.76428	0.14386	3.77532	0.100633	0.888761	0.415107	32.3283	0.00262507	12.6462	34.9577	47.7436	11.2395	408.831
RSG38701-SUR1	1.14426	0.381479	1.75229	0.121515	1.02849	0.45223	6.17093	0.00617721	23.4503	26.8331	41.0917	24.1183	144.71
RSG35660-UGT74B1	1.45634	0.180208	0.756856	0.248903	0.890085	0.317662	6.25236	0.00616224	11.8214	17.216	8.94709	10.522	73.9116
RSG13253-UGT74C1	11.5219	0.11395	4.45544	0.10458	1.46305	0.334697	64.7015	0.00469027	0.408623	4.70813	1.82059	0.597834	26.4385
RSG03557-SOT17	1.14275	0.403361	0.509348	0.030797	0.1432	1.79621e-05	12.7785	0.0241837	3.22613	3.68666	1.64322	0.461982	41.2251
RSG07388-SOT18	0.632748	0.123091	0.754268	0.26299	0.282536	0.00350878	2.06362	0.0270676	19.9792	12.6418	15.0697	5.64483	41.2295
RSG02297-GRS1	16.4279	0.0926298	12.8507	0.100341	3.99634	0.0945132	264.278	0.00630068	2.74232	45.0506	35.2407	10.9593	724.735

## Sheet: Table S10
Table S10. Statistical analysis of DEGs involved in GRH biosynthesis among the radish accessions (qRT-PCR).
Statistically significant P-value < 0.05 is highlighted with orange color in background. The red and blue markers indicate up and down regulated DEGs, respectively. FC, fold change.
Gene ID (gene name)	RA502-92 vs. RA166-77		RA166-77 vs. RA157-74		Delta CT
	FC	P-value	FC	P-value	RA502-92	RA166-77	RA157-74
RSG53581_MYB28	31.4044	0.126904	1.75768	0.195824	0.000116048	0.00364442	0.00640574
RSG00789_MYB29	45.8631	0.000592617	41.3004	0.0440065	3.13601e-05	0.00143827	0.0594013
RSG13682_BCAT4	28.5356	0.103491	3.36416	0.0698883	0.000735761	0.0209954	0.0706317
RSG45676_BCAT3	1.04702	0.395494	1.60567	0.0120719	0.032554	0.0340846	0.0547288
RSG43366_BAT5	464.323	0.158069	18.932	0.0369997	7.37457e-07	0.000342418	0.00648265
RSG13852_MAM1	8.37786	0.156756	4.99739	0.0483479	0.000606855	0.00508414	0.0254075
RSG39553_IPMI_LSU1	0.391914	0.0288333	6.11407	0.0642011	0.00628856	0.00246458	0.0150686
RSG05959_IPMI_SSU2	0.132652	0.109453	91025.4	0.0194597	1.73867e-06	2.30637e-07	0.0209939
RSG14423_IPMDH1	10.8378	0.109726	17.991	0.0339196	0.000692526	0.00750547	0.135031
RSG07720_CYP79F1	43.5329	0.123301	8.43739	0.0344227	0.000304783	0.0132681	0.111948
RSG12342_CYP83A1	3.60196	0.161697	12.9855	0.0165779	0.00818745	0.0294909	0.382954
RSG38701_SUR1	0.87165	0.390504	8.67911	0.0273553	0.0156442	0.0136362	0.11835
RSG35660_UGT7B1	1.64711	0.173304	6.31963	0.0207232	0.00968532	0.0159527	0.100815
RSG13253_UGT7C1	2.23651	0.239901	49.3018	0.0067651	0.000344172	0.000769744	0.0379498
RSG03557_SOT17	4.70426	0.12371	34.8588	0.0375941	0.000228258	0.00107379	0.037431
RSG07388_SOT18	0.0197464	0.00836678	94.7984	0.00509817	0.00518911	0.000102466	0.00971366
RSG02297_GRS1	27.7693	0.134434	13.5366	0.029953	0.000900518	0.0250067	0.338507
